# Supplementary material for: Association of overweight/obesity and digestive system cancers: A meta-analysis and trial sequential analysis of prospective cohort studies
Source: PLoS One. 2025 Apr 1;20(4):e0318256. doi: 10.1371/journal.pone.0318256 (PMC11960891; doi:10.1371/journal.pone.0318256)
Supplement: S1 Data — (XLSX) [file pone.0318256.s005.xlsx]

## Sheet: Sheet1
Title	Published Year	Journal	DOI	Exclusion reasons
Complications and Costs Are Not Increased After Total Hip Arthroplasty in Patients With a History of Prostate Cancer	2019	J Arthroplasty	10.1016/j.arth.2019.06.052	Irrelevant title/abstract
Premorbid BMI as a prognostic factor in small-cell lung cancer-a single institute experience	2018	Oncotarget	10.18632/oncotarget.24935	Irrelevant title/abstract
The bifurcated role of adiponectin in colorectal cancer	2021	Life Sci	10.1016/j.lfs.2021.119524	Irrelevant title/abstract
Role of Serum M2BPGi Levels in Predicting Persistence of Advanced Fibrosis in Chronic Hepatitis B Virus Infection	2022	Dig Dis Sci	10.1007/s10620-022-07429-4	Irrelevant title/abstract
GPR120: Mechanism of action, role and potential for medical applications	2017	Postepy Hig Med Dosw (Online)	10.5604/01.3001.0010.5809	Irrelevant title/abstract
Nomogram for predicting the feasibility of natural orifice specimen extraction after laparoscopic rectal resection	2021	J Gastroenterol Hepatol	10.1111/jgh.15333	Irrelevant title/abstract
Prediction Model for Screening Patients at Risk of Malnutrition After Gastric Cancer Surgery	2021	Ann Surg Oncol	10.1245/s10434-020-09559-3	Irrelevant title/abstract
Colorectal and Prostate Cancer Risk in Diabetes: Metformin, an Actor behind the Scene	2014	J Cancer	10.7150/jca.9726	Irrelevant title/abstract
Exercise and cancer: linkages with obesity?	1996	Crit Rev Food Sci Nutr	10.1080/10408399609527728	Irrelevant title/abstract
Is Chemical Pyloroplasty Necessary for Minimally Invasive Esophagectomy?	2017	Ann Surg Oncol	10.1245/s10434-016-5742-x	Irrelevant title/abstract
Estimation of total body water from bioelectrical impedance analysis in patients with pancreatic cancer -- agreement between three methods of prediction	2002	J Hum Nutr Diet	10.1046/j.1365-277x.2002.00362.x	Irrelevant title/abstract
Overexpression of Bmi‑1 promotes epithelial‑mesenchymal transition in CD133+Hep G2 cells	2017	Mol Med Rep	10.3892/mmr.2017.7347	Irrelevant title/abstract
The HNF-1 target collectrin controls insulin exocytosis by SNARE complex formation	2005	Cell Metab	10.1016/j.cmet.2005.11.003	Irrelevant title/abstract
Auto-aggressive CXCR6(+) CD8 T cells cause liver immune pathology in NASH	2021	Nature	10.1038/s41586-021-03233-8	Irrelevant title/abstract
Obesity and colorectal adenomatous polyps: a cross-sectional study in Korean adults	2014	Obesity (Silver Spring)	10.1002/oby.20390	Irrelevant title/abstract
PGC1A regulates the IRS1:IRS2 ratio during fasting to influence hepatic metabolism downstream of insulin	2019	Proc Natl Acad Sci U S A	10.1073/pnas.1815150116	Irrelevant title/abstract
Intraoperative Blood Loss is Associated with Shortened Postoperative Survival of Patients with Stage II/III Gastric Cancer: Analysis of a Multi-institutional Dataset	2019	World J Surg	10.1007/s00268-018-4834-0	Irrelevant title/abstract
Preoperative hypoalbuminemia is an independent risk factor for increased high-grade morbidity after elective rectal cancer resection	2017	Int J Colorectal Dis	10.1007/s00384-017-2884-7	Irrelevant title/abstract
Myosteatosis Is Not Associated with Complications or Survival in HCC Patients Undergoing Trans Arterial Embolization	2022	J Clin Med	10.3390/jcm12010262	Irrelevant title/abstract
The relation between Malnutrition Universal Screening Tool (MUST), computed tomography-derived body composition, systemic inflammation, and clinical outcomes in patients undergoing surgery for colorectal cancer	2019	Am J Clin Nutr	10.1093/ajcn/nqz230	Irrelevant title/abstract
Outcomes of transanal total mesorectal excision compared to laparoscopic total mesorectal excision: A meta-analysis of randomized controlled trials	2024	Surgery	10.1016/j.surg.2023.10.006	Irrelevant title/abstract
Nuclear receptors: a bridge linking the gut microbiome and the host	2021	Mol Med	10.1186/s10020-021-00407-y	Irrelevant title/abstract
Burden of child and adolescent obesity on health services in England	2018	Arch Dis Child	10.1136/archdischild-2017-313009	Irrelevant title/abstract
Mechanisms behind the link between obesity and gastrointestinal cancers	2014	Best Pract Res Clin Gastroenterol	10.1016/j.bpg.2014.07.006	Irrelevant title/abstract
The Role of Intraoperative Indocyanine Green (ICG) and Preoperative 3-Dimensional (3D) Reconstruction in Laparoscopic Adrenalectomy: A Propensity Score-matched Analysis	2022	Surg Laparosc Endosc Percutan Tech	10.1097/SLE.0000000000001105	Irrelevant title/abstract
Predicting the future risk of lung cancer: development, and internal and external validation of the CanPredict (lung) model in 19·67 million people and evaluation of model performance against seven other risk prediction models	2023	Lancet Respir Med	10.1016/S2213-2600(23)00050-4	Irrelevant title/abstract
Risk Factors for Anastomotic Leak After Colon Resection for Cancer: Multivariate Analysis and Nomogram From a Multicentric, Prospective, National Study With 3193 Patients	2015	Ann Surg	10.1097/SLA.0000000000000973	Irrelevant title/abstract
Non-alcoholic fatty liver disease (NAFLD) in different populations: A clinical and epidemiological study - sample of São José do Rio Preto	2016	Rev Assoc Med Bras (1992)	10.1590/1806-9282.62.03.218	Irrelevant title/abstract
Leptin promotes proliferation and metastasis of human gallbladder cancer through OB-Rb leptin receptor	2016	Int J Oncol	10.3892/ijo.2016.3530	Irrelevant title/abstract
The relationship between nut intake and risk of colorectal cancer: a case control study	2018	Nutr J	10.1186/s12937-018-0345-y	Irrelevant title/abstract
An Optimal Surgical Approach for Suprapancreatic Area Dissection in Laparoscopic D2 Gastrectomy with Complete Mesogastric Excision	2020	J Gastrointest Surg	10.1007/s11605-019-04467-8	Irrelevant title/abstract
Surgical options for glycaemic control in Type 1 diabetes	2019	Diabet Med	10.1111/dme.13885	Irrelevant title/abstract
Impact of Visceral Obesity and Sarcopenia on Short-Term Outcomes After Colorectal Cancer Surgery	2018	Dig Dis Sci	10.1007/s10620-018-5019-2	Irrelevant title/abstract
Effect of vitamin D supplementation on non-skeletal disorders: a systematic review of meta-analyses and randomised trials	2017	Lancet Diabetes Endocrinol	10.1016/S2213-8587(17)30357-1	Irrelevant title/abstract
Correlation between geriatric nutritional risk index and oral condition in gastric cancer patients	2023	Oral Dis	10.1111/odi.14035	Irrelevant title/abstract
Conference on "Multidisciplinary approaches to nutritional problems". Symposium on "Performance, exercise and health". Exercise in improving health v. performance	2009	Proc Nutr Soc	10.1017/S0029665108008811	Irrelevant title/abstract
Light-intensity activity attenuates functional decline in older cancer survivors	2014	Med Sci Sports Exerc	10.1249/MSS.0000000000000241	Irrelevant title/abstract
Clinical Significance of the Levels of Serum Cholesterol in Patients with Gastric Cancer	2003	Cancer Res Treat	10.4143/crt.2003.35.4.335	Irrelevant title/abstract
Relative cancer potencies of selected dioxin-like compounds on a body-burden basis: comparison to current toxic equivalency factors (TEFs)	2006	J Toxicol Environ Health A	10.1080/15287390500360042	Irrelevant title/abstract
Final Height and Endocrine Complications in Patients with β-Thalassemia Intermedia: Our Experience in Non-Transfused Versus Infrequently Transfused Patients and Correlations with Liver Iron Content	2019	Mediterr J Hematol Infect Dis	10.4084/MJHID.2019.026	Irrelevant title/abstract
The features of adipose-derived stem cells in patients with inflammatory bowel diseases	2018	Surg Today	10.1007/s00595-017-1591-x	Irrelevant title/abstract
Bisphenol A: an endocrine and metabolic disruptor	2013	Ann Endocrinol (Paris)	10.1016/j.ando.2013.04.002	Irrelevant title/abstract
HCC development is associated to peripheral insulin resistance in a mouse model of NASH	2014	PLoS One	10.1371/journal.pone.0097136	Irrelevant title/abstract
Sex difference of mortality by age and body mass index in gastric cancer	2021	Dig Liver Dis	10.1016/j.dld.2021.05.006	Irrelevant title/abstract
What happens to cancer survivors attending a structured cancer survivorship clinic? Symptoms, quality of life and lifestyle changes over the first year at the Sydney Cancer Survivorship Centre clinic	2021	Support Care Cancer	10.1007/s00520-020-05614-7	Irrelevant title/abstract
Preoperative biliary drainage in patients with hilar cholangiocarcinoma undergoing major hepatectomy	2013	World J Gastroenterol	10.3748/wjg.v19.i46.8731	Irrelevant title/abstract
[Safety and efficacy of laparoscopic distal rectal transection by transanterior obturator nerve gateway]	2022	Zhonghua Wei Chang Wai Ke Za Zhi	10.3760/cma.j.cn441530-20210617-00240	Irrelevant title/abstract
Angiomyolipoma: immunohistochemical and ultrastructural study of 14 cases	2001	Ultrastruct Pathol	10.1080/019131201300004654	Irrelevant title/abstract
Predictive value of nutritional indicators with regard to the survival outcomes in patients with metastatic esophageal squamous cell carcinoma treated with camrelizumab	2023	Oncol Lett	10.3892/ol.2023.13784	Irrelevant title/abstract
Body weight and colon cancer	1996	Am J Clin Nutr	10.1093/ajcn/63.3.442	Irrelevant title/abstract
Prevalence of Pancreatic Cystic Lesions Is Associated With Diabetes Mellitus and Obesity: An Analysis of 5296 Individuals Who Underwent a Preventive Medical Examination	2017	Pancreas	10.1097/MPA.0000000000000833	Irrelevant title/abstract
Separating the effects of early and later life adiposity on colorectal cancer risk: a Mendelian randomization study	2023	BMC Med	10.1186/s12916-022-02702-9	Irrelevant title/abstract
Obesity-associated miR-27a upregulation promotes hepatocellular carcinoma metastasis through suppressing SFRP1	2018	Onco Targets Ther	10.2147/OTT.S162978	Irrelevant title/abstract
MALDI-2 Mass Spectrometry and Immunohistochemistry Imaging of Gb3Cer, Gb4Cer, and Further Glycosphingolipids in Human Colorectal Cancer Tissue	2020	Anal Chem	10.1021/acs.analchem.0c00480	Irrelevant title/abstract
Minimally invasive liver resection for primary and metastatic liver tumors: influence of age on perioperative complications and mortality	2018	Surg Endosc	10.1007/s00464-017-5880-7	Irrelevant title/abstract
[Angioinvasion by neuroendocrine jejunal tumor. Demonstration of a malignancy sign by acetone compression]	2013	Pathologe	10.1007/s00292-012-1737-y	Irrelevant title/abstract
Prognostic significance of the microbiome-adipose tissue axis in rectal cancer: protocol of a prospective observational study	2022	BJS Open	10.1093/bjsopen/zrac009	Irrelevant title/abstract
Expression and epigenetic modulation of sonic hedgehog-GLI1 pathway genes in neuroblastoma cell lines and tumors	2011	Tumour Biol	10.1007/s13277-010-0105-x	Irrelevant title/abstract
Adipose depot gene expression and intelectin-1 in the metabolic response to cancer and cachexia	2020	J Cachexia Sarcopenia Muscle	10.1002/jcsm.12568	Irrelevant title/abstract
Effects of dietary conjugated linoleic acid on the expression of uncoupling proteins in mice and rats	2002	Lipids	10.1007/s11745-002-0971-6	Irrelevant title/abstract
Elevated serum ferritin levels predict new-onset type 2 diabetes: results from the EPIC-Norfolk prospective study	2007	Diabetologia	10.1007/s00125-007-0604-5	Irrelevant title/abstract
Disease burden of primary gallbladder and biliary tract cancers associated with body mass index in 195 countries and territories, 1990-2017: A systematic analysis for the Global Burden of Disease Study 2017	2022	J Dig Dis	10.1111/1751-2980.13085	Irrelevant title/abstract
Prevalence, incidence and risk factors of tamoxifen-related non-alcoholic fatty liver disease: A systematic review and meta-analysis	2020	Liver Int	10.1111/liv.14434	Irrelevant title/abstract
A cohort study of p27 localization in colon cancer, body mass index, and patient survival	2009	Cancer Epidemiol Biomarkers Prev	10.1158/1055-9965.EPI-09-0181	Irrelevant title/abstract
Adiponectin-expressing Treg facilitate T lymphocyte development in thymic nurse cell complexes	2021	Commun Biol	10.1038/s42003-021-01877-w	Irrelevant title/abstract
Serum resistin and the risk for hepatocellular carcinoma in diabetic patients	2023	World J Gastroenterol	10.3748/wjg.v29.i27.4271	Irrelevant title/abstract
Serum Mac-2 Binding Protein Levels Associate with Metabolic Parameters and Predict Liver Fibrosis Progression in Subjects with Fatty Liver Disease: A 7-Year Longitudinal Study	2020	Nutrients	10.3390/nu12061770	Irrelevant title/abstract
Exercise changes the intrahepatic immune cell profile and inhibits the progression of nonalcoholic steatohepatitis in a mouse model	2023	Hepatol Commun	10.1097/HC9.0000000000000236	Irrelevant title/abstract
Explaining the Obesity Paradox: The Association between Body Composition and Colorectal Cancer Survival (C-SCANS Study)	2017	Cancer Epidemiol Biomarkers Prev	10.1158/1055-9965.EPI-17-0200	Irrelevant title/abstract
A simple difficulty scoring system for laparoscopic total mesorectal excision	2020	Tech Coloproctol	10.1007/s10151-020-02285-8	Irrelevant title/abstract
Decreased levels of Fibroblast Growth Factor 21 are correlated with improved hypoglycemia in patients with insulinoma	2017	Sci Rep	10.1038/srep43123	Irrelevant title/abstract
Risk of upper gastrointestinal cancer after bariatric operations	2006	Obes Surg	10.1381/096089206779319419	Irrelevant title/abstract
Perilla Oil Supplementation Improves Hypertriglyceridemia and Gut Dysbiosis in Diabetic KKAy Mice	2018	Mol Nutr Food Res	10.1002/mnfr.201800299	Irrelevant title/abstract
TLR4 Signaling via NANOG Cooperates With STAT3 to Activate Twist1 and Promote Formation of Tumor-Initiating Stem-Like Cells in Livers of Mice	2016	Gastroenterology	10.1053/j.gastro.2015.11.002	Irrelevant title/abstract
Omental flaps in patients undergoing abdominoperineal resection for rectal cancer	2019	Int J Colorectal Dis	10.1007/s00384-019-03319-w	Irrelevant title/abstract
The adipofasciocutaneous gluteal fold perforator flap a versatile alternative choice for covering perineal defects	2019	Int J Colorectal Dis	10.1007/s00384-018-03222-w	Irrelevant title/abstract
Association Between Serum Creatinine Concentrations and Overall Survival in Patients With Colorectal Cancer: A Multi-Center Cohort Study	2021	Front Oncol	10.3389/fonc.2021.710423	Irrelevant title/abstract
Demographic clinical and prognostic characteristics of primary ovarian, peritoneal and tubal adenocarcinomas of serous histology--a prospective comparative study	2014	Gynecol Oncol	10.1016/j.ygyno.2014.08.020	Irrelevant title/abstract
Interleukins (Cytokines) as Biomarkers in Colorectal Cancer: Progression, Detection, and Monitoring	2023	J Clin Med	10.3390/jcm12093127	Irrelevant title/abstract
Hypertension and severe hypokalaemia associated with ectopic ACTH production	2018	BMJ Case Rep	10.1136/bcr-2017-223406	Irrelevant title/abstract
A clinically applicable muscular index predicts long-term survival in resectable pancreatic cancer	2017	Surgery	10.1016/j.surg.2016.09.038	Irrelevant title/abstract
Risk factors for colonic and rectal cancer mortality: evidence from 40 years' follow-up in the Whitehall I study	2011	J Epidemiol Community Health	10.1136/jech.2010.127555	Irrelevant title/abstract
[Diabetes mellitus and massive lower leg edema without heart failure]	2005	Dtsch Med Wochenschr	10.1055/s-2005-866791	Irrelevant title/abstract
Correlation of the plasma level of insulin-like growth factor-1 with the number of aberrant crypt foci in male individuals	2009	Mol Med Rep	10.3892/mmr_00000105	Irrelevant title/abstract
Towards an adiposity-related disease framework for the diagnosis and management of obesities	2023	Rev Endocr Metab Disord	10.1007/s11154-023-09797-2	Irrelevant title/abstract
Developing a blood-based gene mutation assay as a novel biomarker for oesophageal adenocarcinoma	2019	Sci Rep	10.1038/s41598-019-41490-w	Irrelevant title/abstract
Measure Partial Liver Volumetric Variations from Paired Inspiratory-expiratory Chest CT Scans	2021	Proc SPIE Int Soc Opt Eng	10.1117/12.2581077	Irrelevant title/abstract
Metabolic roles of poly(ADP-ribose) polymerases	2017	Semin Cell Dev Biol	10.1016/j.semcdb.2016.12.009	Irrelevant title/abstract
Prognostic significance of body mass indices for patients undergoing esophagectomy for cancer	2007	Dis Esophagus	10.1111/j.1442-2050.2007.00637.x	Irrelevant title/abstract
Epigenome-wide association study of adiposity and future risk of obesity-related diseases	2018	Int J Obes (Lond)	10.1038/s41366-018-0064-7	Irrelevant title/abstract
Single-incision laparoscopic colectomy for cancer: assessment of oncologic resection and short-term outcomes in a case-matched comparison with standard laparoscopy	2011	Surgery	10.1016/j.surg.2011.07.060	Irrelevant title/abstract
Changes in nutritional status associated with unresectable pancreatic cancer	1997	Br J Cancer	10.1038/bjc.1997.17	Irrelevant title/abstract
Adenoma Detection Rates for Screening Colonoscopies in Smokers and Obese Adults: Data From the New Hampshire Colonoscopy Registry	2017	J Clin Gastroenterol	10.1097/MCG.0000000000000795	Irrelevant title/abstract
The role of transcription factor 7-like 2 in metabolic disorders	2021	Obes Rev	10.1111/obr.13166	Irrelevant title/abstract
Vegetables, fruit, and cancer prevention: a review	1996	J Am Diet Assoc	10.1016/S0002-8223(96)00273-8	Irrelevant title/abstract
Hepatic steatosis (fatty liver disease) in asymptomatic adults identified by unenhanced low-dose CT	2010	AJR Am J Roentgenol	10.2214/AJR.09.2590	Irrelevant title/abstract
Differential effects of interleukin-6 and -10 on skeletal muscle and liver insulin action in vivo	2004	Diabetes	10.2337/diabetes.53.4.1060	Irrelevant title/abstract
Pancreatic ductal adenocarcinoma arising from the pancreatic parenchyma compressed by a huge pancreatic lipoma: a case report	2023	Surg Case Rep	10.1186/s40792-023-01720-w	Irrelevant title/abstract
Body composition dynamics and impact on clinical outcome in gastric and gastro-esophageal junction cancer patients undergoing perioperative chemotherapy with the FLOT protocol	2023	J Cancer Res Clin Oncol	10.1007/s00432-022-04096-w	Irrelevant title/abstract
Adipocyte-specific CDK7 ablation leads to progressive loss of adipose tissue and metabolic dysfunction	2022	FEBS Lett	10.1002/1873-3468.14335	Irrelevant title/abstract
Development of a preoperative prognostic scoring system to predict benefits of hepatic resection in advanced hepatocellular carcinoma patients	2021	Biosci Rep	10.1042/BSR20201928	Irrelevant title/abstract
Implementation of weekday time-restricted eating to improve metabolic health in breast cancer survivors with overweight/obesity	2023	Obesity (Silver Spring)	10.1002/oby.23654	Irrelevant title/abstract
Enhanced recovery protocol improves postoperative outcomes and minimizes narcotic use following resection for colon and rectal cancer	2019	Surg Open Sci	10.1016/j.sopen.2019.05.007	Irrelevant title/abstract
Effect of pre-firing compression on the prevention of pancreatic fistula in distal pancreatectomy	2018	Am J Surg	10.1016/j.amjsurg.2018.03.023	Irrelevant title/abstract
Risk factors for mortality and intra-abdominal morbidity after distal pancreatectomy	2005	Surgery	10.1016/j.surg.2004.06.063	Irrelevant title/abstract
Nutrition Impact Symptoms Are Prognostic of Quality of Life and Mortality after Surgery for Oesophageal Cancer	2018	Cancers (Basel)	10.3390/cancers10090318	Irrelevant title/abstract
The association between circulating high-sensitivity C-reactive protein concentration and pathologic measures of colonic inflammation	2014	Cancer Causes Control	10.1007/s10552-014-0343-0	Irrelevant title/abstract
Dietary patterns and the risk of esophageal squamous cell carcinoma: A population-based case-control study in a rural population	2017	Clin Nutr	10.1016/j.clnu.2015.11.009	Irrelevant title/abstract
Emergency room presentation of colorectal cancer: a consecutive cohort study	2007	Ann Surg Oncol	10.1245/s10434-006-9245-z	Irrelevant title/abstract
The influence of metabolic syndrome in the outcomes of colorectal cancer patients	2017	Diabetes Metab Syndr	10.1016/j.dsx.2017.07.007	Irrelevant title/abstract
Prediction of true positive lung cancers in individuals with abnormal suspicious chest radiographs: a prostate, lung, colorectal, and ovarian cancer screening trial study	2009	J Thorac Oncol	10.1097/JTO.0b013e31819e77ce	Irrelevant title/abstract
Expression level of Bmi-1 oncoprotein is associated with progression and prognosis in colon cancer	2010	J Cancer Res Clin Oncol	10.1007/s00432-009-0745-7	Irrelevant title/abstract
Occult Hepatitis B and Other Unexplored Risk Factors for Hepatocellular Carcinoma in Latin America	2018	Ann Hepatol	10.5604/01.3001.0012.0914	Irrelevant title/abstract
Effect of comorbidity and body mass index on the survival of African-American and Caucasian patients with colon cancer	2009	Cancer	10.1002/cncr.24598	Irrelevant title/abstract
Silencing of TLR4 decreases liver tumor burden in a murine model of colorectal metastasis and hepatic steatosis	2009	Ann Surg Oncol	10.1245/s10434-009-0325-8	Irrelevant title/abstract
Adipokines Regulate the Expression of Tumor-Relevant MicroRNAs	2019	Obes Facts	10.1159/000496625	Irrelevant title/abstract
Dietary habits and growth and recurrence of colorectal adenomas: results from a three-year endoscopic follow-up study	2004	Nutr Cancer	10.1207/s15327914nc4902_3	Irrelevant title/abstract
Role of endogenous cortisol on Helicobacter pylori colonization	2008	Clin Biochem	10.1016/j.clinbiochem.2008.03.004	Irrelevant title/abstract
Artificial intelligence model with deep learning in nonalcoholic fatty liver disease diagnosis: genetic based artificial neural networks	2023	Nucleosides Nucleotides Nucleic Acids	10.1080/15257770.2022.2152046	Irrelevant title/abstract
Restriction of essential amino acids dictates the systemic metabolic response to dietary protein dilution	2020	Nat Commun	10.1038/s41467-020-16568-z	Irrelevant title/abstract
Metformin prevents liver tumorigenesis induced by high-fat diet in C57Bl/6 mice	2013	Am J Physiol Endocrinol Metab	10.1152/ajpendo.00133.2013	Irrelevant title/abstract
Complications, morbidity and mortality of nonalcoholic fatty liver disease	2020	Metabolism	10.1016/j.metabol.2020.154170	Irrelevant title/abstract
Improved short-term outcomes of laparoscopic versus open resection for colon and rectal cancer in an area health service: a multicenter study	2012	Dis Colon Rectum	10.1097/DCR.0b013e318239341f	Irrelevant title/abstract
Visceral obesity determined by CT scan and outcomes after colorectal surgery; a systematic review and meta-analysis	2015	Int J Colorectal Dis	10.1007/s00384-015-2174-1	Irrelevant title/abstract
BMI and the risk of colorectal adenoma in African-Americans	2014	Obesity (Silver Spring)	10.1002/oby.20702	Irrelevant title/abstract
LOW DOSE-RATE RADIATION-SPECIFIC ALTERATIONS FOUND IN A GENOME-WIDE GENE EXPRESSION ANALYSIS OF THE MOUSE LIVER	2022	Radiat Prot Dosimetry	10.1093/rpd/ncac088	Irrelevant title/abstract
Risk factors and chemoprevention in Barrett's esophagus--an update	2012	Scand J Gastroenterol	10.3109/00365521.2012.667145	Irrelevant title/abstract
Impact of Obesity on Treatment Approach for Resectable Esophageal Cancer	2021	Ann Thorac Surg	10.1016/j.athoracsur.2020.12.002	Irrelevant title/abstract
Are Women with Normal-Weight Obesity at Higher Risk for Cardiometabolic Disorders?	2023	Biomedicines	10.3390/biomedicines11020341	Irrelevant title/abstract
Nomogram predicts CR-POPF in open central pancreatectomy patients with benign or low-grade malignant pancreatic neoplasms	2022	Front Oncol	10.3389/fonc.2022.1030080	Irrelevant title/abstract
Feasibility of laparoscopic total gastrectomy in overweight patients: Implications of less impact of overweight on laparoscopic versus open approach	2018	World J Clin Cases	10.12998/wjcc.v6.i16.1094	Irrelevant title/abstract
Totally laparoscopic total gastrectomy using the overlap method; early outcomes of 50 consecutive cases	2017	Surg Endosc	10.1007/s00464-016-5343-6	Irrelevant title/abstract
Dietary supplementation with rice bran or navy bean alters gut bacterial metabolism in colorectal cancer survivors	2017	Mol Nutr Food Res	10.1002/mnfr.201500905	Irrelevant title/abstract
Elevated fasting serum glucose levels increase the risk of hepatocellular carcinoma: A prospective cohort study	2019	Medicine (Baltimore)	10.1097/MD.0000000000016369	Irrelevant title/abstract
Diabetes, insulin use, smoking, and pancreatic cancer mortality in Taiwan	2013	Acta Diabetol	10.1007/s00592-013-0471-0	Irrelevant title/abstract
Baseline nutritional status could be a predictor for radiation esophagitis in esophageal cancer patients undergoing radiotherapy	2020	Ann Transl Med	10.21037/atm-20-4078	Irrelevant title/abstract
Impact of Osteopenia on Oncologic Outcomes After Curative Resection for Pancreatic Cancer	2020	In Vivo	10.21873/invivo.12198	Irrelevant title/abstract
Development and validation of a questionnaire-based risk scoring system to identify individuals at high risk for gastric cancer in Chinese populations	2021	Chin J Cancer Res	10.21147/j.issn.1000-9604.2021.06.02	Irrelevant title/abstract
The effects of pomegranate consumption on liver function enzymes in adults: A systematic review and meta-analysis	2024	Complement Ther Med	10.1016/j.ctim.2023.103008	Irrelevant title/abstract
Detection of phosphorylated insulin receptor in colorectal adenoma and adenocarcinoma: implications for prognosis and clinical outcome	2015	J Cell Physiol	10.1002/jcp.24733	Irrelevant title/abstract
Association between the number of retrieved lymph nodes and demographic/tumour-related characteristics in colorectal cancer: a systematic review and meta-analysis	2023	BMJ Open	10.1136/bmjopen-2023-072244	Irrelevant title/abstract
Modulation of RXR function through ligand design	2012	Biochim Biophys Acta	10.1016/j.bbalip.2011.04.003	Irrelevant title/abstract
Comorbidities and Outcomes among Females with Non-Alcoholic Fatty Liver Disease Compared to Males	2022	Biomedicines	10.3390/biomedicines10112908	Irrelevant title/abstract
Relationship between prediagnostic body mass index trajectory and colorectal adenomas: an analysis of the PLCO cancer screening trial	2020	Ann Transl Med	10.21037/atm-19-4634	Irrelevant title/abstract
Implementation of regulatory guidance for JAK inhibitors use in patients with immune-mediated inflammatory diseases: An international appropriateness study	2024	Autoimmun Rev	10.1016/j.autrev.2023.103504	Irrelevant title/abstract
[Epidemiology of colorectal cancer]	2003	Radiologe	10.1007/s00117-003-0868-9	Irrelevant title/abstract
Insulin-like growth factor polymorphisms and colorectal cancer risk	2005	Cancer Epidemiol Biomarkers Prev	10.1158/1055-9965.EPI-04-0695	Irrelevant title/abstract
Cardiovascular Effects of Cydonia oblonga Miller (Quince)	2022	Evid Based Complement Alternat Med	10.1155/2022/3185442	Irrelevant title/abstract
Body Composition in Chronic Liver Disease	2024	Int J Mol Sci	10.3390/ijms25020964	Irrelevant title/abstract
Anti-inflammatory effects of the hydroxycarboxylic acid receptor 2	2016	Metabolism	10.1016/j.metabol.2015.10.001	Irrelevant title/abstract
Liver resection for hepatocellular carcinoma in patients with metabolic syndrome: A multicenter matched analysis with HCV-related HCC	2015	J Hepatol	10.1016/j.jhep.2015.01.024	Irrelevant title/abstract
Nonalcoholic Fatty Liver Disease: Time to Take the Bull by the Horns	2018	Euroasian J Hepatogastroenterol	10.5005/jp-journals-10018-1257	Irrelevant title/abstract
Tumor necrosis factor alpha abolished the suppressive effect of insulin on hepatic glucose production and glycogenolysis stimulated by cAMP	2014	Pharmacol Rep	10.1016/j.pharep.2013.12.005	Irrelevant title/abstract
Change in Skeletal Muscle Following Resection of Stage I-III Colorectal Cancer is Predictive of Poor Survival: A Cohort Study	2019	World J Surg	10.1007/s00268-019-05054-3	Irrelevant title/abstract
Psoriasis and comorbidities: links and risks	2014	Clin Cosmet Investig Dermatol	10.2147/CCID.S44843	Irrelevant title/abstract
The effect and mechanism of tamoxifen-induced hepatocyte steatosis in vitro	2014	Int J Mol Sci	10.3390/ijms15034019	Irrelevant title/abstract
Drug-induced liver injury in obesity and nonalcoholic fatty liver disease	2019	Adv Pharmacol	10.1016/bs.apha.2019.01.003	Irrelevant title/abstract
Menopausal hormone therapy	2005	J Obstet Gynaecol Can	10.1016/s1701-2163(16)30186-4	Irrelevant title/abstract
Protective Function of Mitogen-Activated Protein Kinase Phosphatase 5 in Aging- and Diet-Induced Hepatic Steatosis and Steatohepatitis	2019	Hepatol Commun	10.1002/hep4.1324	Irrelevant title/abstract
Prevalence and associations of metabolic syndrome in patients with alcohol use disorder	2022	Sci Rep	10.1038/s41598-022-06010-3	Irrelevant title/abstract
Dietary inflammatory index and odds of colorectal cancer in a case-control study from Jordan	2017	Appl Physiol Nutr Metab	10.1139/apnm-2017-0035	Irrelevant title/abstract
Risk of esophageal adenocarcinoma decreases with height, based on consortium analysis and confirmed by Mendelian randomization	2014	Clin Gastroenterol Hepatol	10.1016/j.cgh.2014.01.039	Irrelevant title/abstract
A high body mass index in esophageal cancer patients is not associated with adverse outcomes following esophagectomy	2015	J Cancer Res Clin Oncol	10.1007/s00432-014-1878-x	Irrelevant title/abstract
Commuting physical activity and risk of colon cancer in Shanghai, China	2004	Am J Epidemiol	10.1093/aje/kwh301	Irrelevant title/abstract
Cholesterol Enhances Colorectal Cancer Progression via ROS Elevation and MAPK Signaling Pathway Activation	2017	Cell Physiol Biochem	10.1159/000477890	Irrelevant title/abstract
Dietary Constituents: Relationship with Breast Cancer Prognostic (MCC-SPAIN Follow-Up)	2020	Int J Environ Res Public Health	10.3390/ijerph18010084	Irrelevant title/abstract
The mesopancreas and pancreatic head plexus: morphological, developmental, and clinical perspectives	2020	Surg Radiol Anat	10.1007/s00276-020-02547-y	Irrelevant title/abstract
NOX5 mediates the crosstalk between tumor cells and cancer-associated fibroblasts via regulating cytokine network	2021	Clin Transl Med	10.1002/ctm2.472	Irrelevant title/abstract
The impact of body mass index dynamics on survival of patients with advanced pancreatic cancer receiving chemotherapy	2014	J Pain Symptom Manage	10.1016/j.jpainsymman.2013.08.017	Irrelevant title/abstract
Risk factors for reoperation within 30 days in laparoscopic colorectal cancer surgery: A Japanese multicenter study	2024	Asian J Endosc Surg	10.1111/ases.13257	Irrelevant title/abstract
Clinical and endoscopic features of metachronous gastric cancer with possible lymph node metastasis after endoscopic submucosal dissection and Helicobacter pylori eradication	2023	Gastric Cancer	10.1007/s10120-023-01394-1	Irrelevant title/abstract
Applying Lipidomics to Non-Alcoholic Fatty Liver Disease: A Clinical Perspective	2023	Nutrients	10.3390/nu15081992	Irrelevant title/abstract
Complications and outcome of percutaneous endoscopic gastrostomy in a high-volume centre	2019	Scand J Gastroenterol	10.1080/00365521.2019.1594354	Irrelevant title/abstract
Genetic Susceptibility to Hepatocellular Carcinoma in Patients with Chronic Hepatitis Virus Infection	2023	Viruses	10.3390/v15020559	Irrelevant title/abstract
Laparoscopic gastric surgery in an enhanced recovery programme	2010	Br J Surg	10.1002/bjs.7184	Irrelevant title/abstract
Histomorphological and inflammatory changes of white adipose tissue in gastrointestinal cancer patients with and without cachexia	2022	J Cachexia Sarcopenia Muscle	10.1002/jcsm.12893	Irrelevant title/abstract
White fat, factitious hyperglycemia, and the role of FDG PET to enhance understanding of adipocyte metabolism	2011	EJNMMI Res	10.1186/2191-219X-1-2	Irrelevant title/abstract
A hierarchical approach employing metabolic and gene expression profiles to identify the pathways that confer cytotoxicity in HepG2 cells	2007	BMC Syst Biol	10.1186/1752-0509-1-21	Irrelevant title/abstract
Effects of the estrogen antagonist EM-652.HCl on energy balance and lipid metabolism in ovariectomized rats	2000	Int J Obes Relat Metab Disord	10.1038/sj.ijo.0801240	Irrelevant title/abstract
Visceral obesity stimulates anaphase bridge formation and spindle assembly checkpoint dysregulation in radioresistant oesophageal adenocarcinoma	2016	Clin Transl Oncol	10.1007/s12094-015-1411-y	Irrelevant title/abstract
Enteral Nutrition Support Does Not Improve PNI in Radiotherapy Patients with Locally Advanced Esophageal Cancer	2019	Nutr Cancer	10.1080/01635581.2018.1559939	Irrelevant title/abstract
Endoscopy-guided orthotopic implantation of colorectal cancer cells results in metastatic colorectal cancer in mice	2016	Clin Exp Metastasis	10.1007/s10585-016-9797-7	Irrelevant title/abstract
Combined Nissen Fundoplication and Single Anastomosis Sleeve Ileal Bypass (N-SASI) as a Practical Modality of Bariatric Surgery (Video Report)	2021	Obes Surg	10.1007/s11695-021-05670-w	Irrelevant title/abstract
Adiponectin confers protection from acute colitis and restricts a B cell immune response	2017	J Biol Chem	10.1074/jbc.M115.712646	Irrelevant title/abstract
Clinical, anthropometric, biochemical, and histological characteristics of nonobese nonalcoholic fatty liver disease patients of Bangladesh	2014	Indian J Gastroenterol	10.1007/s12664-014-0488-5	Irrelevant title/abstract
The pharmacokinetics of the effervescent vs. conventional tramadol/paracetamol fixed-dose combination tablet in patients after total gastric resection	2014	Pharmacol Rep	10.1016/j.pharep.2013.06.010	Irrelevant title/abstract
Perioperative outcome of laparoscopic left lateral liver resection is improved by using staple line reinforcement technique: a case report	2005	J Gastrointest Surg	10.1016/j.gassur.2004.07.016	Irrelevant title/abstract
Molecular Pathways, Targeted Therapies, and Proteomic Investigations of Colorectal Cancer	2023	Curr Mol Med	10.2174/1566524022666211224120614	Irrelevant title/abstract
Involvement of aberrant miR-139/Jun feedback loop in human gastric cancer	2015	Biochim Biophys Acta	10.1016/j.bbamcr.2014.12.002	Irrelevant title/abstract
Hyaluronic acid is a useful tool for intraoperative sentinel node detection in gastric cancer surgery	2007	Surgery	10.1016/j.surg.2007.01.026	Irrelevant title/abstract
Comparison of gaze behaviour of trainee and experienced surgeons during laparoscopic gastric bypass	2018	Br J Surg	10.1002/bjs.10672	Irrelevant title/abstract
Impact of diabetes and modifiable risk factors on pancreatic cancer survival in a population-based study after adjusting for clinical factors	2022	Cancer Causes Control	10.1007/s10552-021-01497-z	Irrelevant title/abstract
A novel insulin secretagogue is a phosphodiesterase inhibitor	1995	Diabetes	10.2337/diab.44.1.67	Irrelevant title/abstract
Gastrointestinal peptides in children before and after hematopoietic stem cell transplantation	2020	BMC Cancer	10.1186/s12885-020-06790-9	Irrelevant title/abstract
The impact of obesity on technical feasibility and postoperative outcomes of laparoscopic left colectomy	2005	Ann Surg	10.1097/01.sla.0000150168.59592.b9	Irrelevant title/abstract
Distal oesophageal giant fibrovascular polyp in a patient with laparoscopic adjustable gastric band	2021	ANZ J Surg	10.1111/ans.16768	Irrelevant title/abstract
Effect of thromboprophylaxis on the incidence of venous thromboembolism in surgical patients with colorectal cancer: a meta-analysis	2020	Int Angiol	10.23736/S0392-9590.20.04321-7	Irrelevant title/abstract
Immune signature as a potential marker for predicting response to immunotherapy in obesity-associated colorectal cancer	2022	J Gastroenterol Hepatol	10.1111/jgh.15909	Irrelevant title/abstract
Gastric Xanthoma Is Related to the Rapid Growth of Gastric Cancer	2021	J Clin Med	10.3390/jcm10235704	Irrelevant title/abstract
Rapid generation of functional hepatocyte-like cells from human adipose-derived stem cells	2016	Stem Cell Res Ther	10.1186/s13287-016-0364-6	Irrelevant title/abstract
Better 5-year survival rate following curative gastrectomy in overweight patients	2009	Ann Surg Oncol	10.1245/s10434-009-0645-8	Irrelevant title/abstract
Impact of radiogenomics in esophageal cancer on clinical outcomes: A pilot study	2021	World J Gastroenterol	10.3748/wjg.v27.i36.6110	Irrelevant title/abstract
Visfatin and Resveratrol Differentially Regulate the Expression of Thymidylate Synthase to Control the Sensitivity of Human Colorectal Cancer Cells to Capecitabine Cytotoxicity	2021	Life (Basel)	10.3390/life11121371	Irrelevant title/abstract
Aurora-A expression is independently associated with chromosomal instability in colorectal cancer	2009	Neoplasia	10.1593/neo.09154	Irrelevant title/abstract
Postoperative infectious complications after pancreatic resection	2015	Br J Surg	10.1002/bjs.9919	Irrelevant title/abstract
Burden of pancreatic cancer along with attributable risk factors in Europe between 1990 and 2019, and projections until 2039	2021	Int J Cancer	10.1002/ijc.33617	Irrelevant title/abstract
Case report: Retroperitoneal bronchogenic cyst as a diagnostic dilemma after colon cancer diagnosis	2018	Exp Mol Pathol	10.1016/j.yexmp.2018.02.002	Irrelevant title/abstract
Muscle regeneration is disrupted by cancer cachexia without loss of muscle stem cell potential	2018	PLoS One	10.1371/journal.pone.0205467	Irrelevant title/abstract
Long-Term Evaluation of Biliary Reflux After Experimental One-Anastomosis Gastric Bypass in Rats	2017	Obes Surg	10.1007/s11695-017-2577-x	Irrelevant title/abstract
Usefulness of one suprapubic assist port in umbilical incision laparoscopic surgery for right-side colon cancer	2011	Hepatogastroenterology	10.5754/hge11270	Irrelevant title/abstract
Practical Considerations in Diagnosing and Managing Early-Onset GI Cancers	2022	J Clin Oncol	10.1200/JCO.21.02708	Irrelevant title/abstract
Body mass index and risk of progression from monoclonal gammopathy of undetermined significance to multiple myeloma: Results from the Prostate, Lung, Colorectal and Ovarian Cancer Screening Trial	2022	Blood Cancer J	10.1038/s41408-022-00642-4	Irrelevant title/abstract
Prognostic assessment of three single-nucleotide polymorphisms (GNB3 825C>T, BCL2-938C>A, MCL1-386C>G) in extrahepatic cholangiocarcinoma	2010	Cancer Invest	10.3109/07357900903095714	Irrelevant title/abstract
Effectiveness and safety of robotic versus traditional laparoscopic gastrectomy for gastric cancer: An updated systematic review and meta-analysis	2019	J Cancer Res Ther	10.4103/jcrt.JCRT_798_18	Irrelevant title/abstract
3D pelvimetry and biometric measurements: a surgical perspective for colorectal resections	2021	Int J Colorectal Dis	10.1007/s00384-020-03802-9	Irrelevant title/abstract
Obesity surgery: pros and cons	2002	J Endocrinol Invest	10.1007/BF03344059	Irrelevant title/abstract
P53 Codon 72 polymorphisms: a case-control study of gastric cancer and potential interactions	2006	Cancer Lett	10.1016/j.canlet.2005.07.004	Irrelevant title/abstract
Family history of cancer and stomach cancer risk	2008	Int J Cancer	10.1002/ijc.23688	Irrelevant title/abstract
Cancer Epidemiology in Hispanic Populations: What Have We Learned and Where Do We Need to Make Progress?	2022	Cancer Epidemiol Biomarkers Prev	10.1158/1055-9965.EPI-21-1303	Irrelevant title/abstract
Beneficial effects of the probiotics and synbiotics supplementation on anthropometric indices and body composition in adults: A systematic review and meta-analysis	2024	Obes Rev	10.1111/obr.13667	Irrelevant title/abstract
The protective effect of cannabinoids against colorectal cancer cachexia through modulation of inflammation and immune responses	2023	Biomed Pharmacother	10.1016/j.biopha.2023.114467	Irrelevant title/abstract
Additive pre-diagnostic and diagnostic value of routine blood-based biomarkers in the detection of colorectal cancer in the UK Biobank cohort	2023	Sci Rep	10.1038/s41598-023-28631-y	Irrelevant title/abstract
Factors influencing operation time of laparoscopy-assisted distal subtotal gastrectomy: analysis of consecutive 100 initial cases	2007	Eur J Surg Oncol	10.1016/j.ejso.2006.11.010	Irrelevant title/abstract
Prevalence of Oxaliplatin-induced Chronic Neuropathy and Influencing Factors in Patients with Colorectal Cancer in Iran	2015	Asian Pac J Cancer Prev	10.7314/apjcp.2015.16.17.7603	Irrelevant title/abstract
Greater adherence to a Mediterranean diet is associated with lower prevalence of colorectal adenomas in men of all races	2017	Nutr Res	10.1016/j.nutres.2017.10.003	Irrelevant title/abstract
Systematic review analysis of robotic and transanal approaches in TME surgery- A systematic review of the current literature in regard to challenges in rectal cancer surgery	2019	Eur J Surg Oncol	10.1016/j.ejso.2018.11.010	Irrelevant title/abstract
Infection with Helicobacter bilis but not Helicobacter hepaticus was Associated with Extrahepatic Cholangiocarcinoma	2015	Helicobacter	10.1111/hel.12195	Irrelevant title/abstract
Elevated preoperative CA125 is associated with poor survival in patients with metastatic colorectal cancer undergoing primary tumor resection: a retrospective cohort study	2022	Gastroenterol Rep (Oxf)	10.1093/gastro/goac020	Irrelevant title/abstract
Relationship between pre-treatment nutritional status, serum glutamine, arginine levels and clinicopathological features in Taiwan colorectal cancer patients	2015	Asia Pac J Clin Nutr	10.6133/apjcn.2015.24.4.23	Irrelevant title/abstract
Hepatocellular carcinoma: Where are we?	2016	World J Exp Med	10.5493/wjem.v6.i1.21	Irrelevant title/abstract
Risk of Recurrent Disease and Surgery Following an Admission for Acute Diverticulitis	2018	Dis Colon Rectum	10.1097/DCR.0000000000000939	Irrelevant title/abstract
Cannabidiol lowers incidence of diabetes in non-obese diabetic mice	2006	Autoimmunity	10.1080/08916930500356674	Irrelevant title/abstract
Effect of long-term propranolol treatment on hepatocellular carcinoma incidence in patients with HCV-associated cirrhosis	2012	Cancer Prev Res (Phila)	10.1158/1940-6207.CAPR-11-0450	Irrelevant title/abstract
Association of High Body Mass Index in Early Life With the Development of Colorectal Cancer	2024	Cancer Control	10.1177/10732748241270582	Irrelevant title/abstract
Validation of prompt gamma-ray spectroscopy for proton range verification in tissue-mimicking and porcine samples	2022	Phys Med Biol	10.1088/1361-6560/ac950f	Irrelevant title/abstract
MRI-based score to predict surgical difficulty in patients with rectal cancer	2018	Br J Surg	10.1002/bjs.10642	Irrelevant title/abstract
Obesity and colorectal cancer screening among black and white adults	2012	Cancer Causes Control	10.1007/s10552-012-9940-y	Irrelevant title/abstract
Defining the role of macrophages in local moxifloxacin tissue concentrations using biopsy data and whole-body physiologically based pharmacokinetic modelling	2009	Clin Pharmacokinet	10.2165/00003088-200948030-00004	Irrelevant title/abstract
Nutrition and Inflammatory Biomarkers in Chronic Pancreatitis Patients	2019	Nutr Clin Pract	10.1002/ncp.10186	Irrelevant title/abstract
A Mouse Model of Non-Alcoholic Steatohepatitis and Hepatocellular Carcinoma Induced by Western Diet and Carbon Tetrachloride	2024	Methods Mol Biol	10.1007/978-1-0716-3694-7_4	Irrelevant title/abstract
Effects of oral immunonutrition on histological changes of inflammatory infiltration of the tumor microenvironment among patients with a new diagnosis of gastric cancer	2023	Nutrition	10.1016/j.nut.2022.111855	Irrelevant title/abstract
Background Colonic 18F-Fluoro-2-Deoxy-D-Glucose Uptake on Positron Emission Tomography Is Associated with the Presence of Colorectal Adenoma	2016	PLoS One	10.1371/journal.pone.0160886	Irrelevant title/abstract
The Effects of Extra Virgin Olive Oil on Alanine Aminotransferase, Aspartate Aminotransferase, and Ultrasonographic Indices of Hepatic Steatosis in Nonalcoholic Fatty Liver Disease Patients Undergoing Low Calorie Diet	2018	Can J Gastroenterol Hepatol	10.1155/2018/1053710	Irrelevant title/abstract
Adipose stem cells from patients with Crohn's disease show a distinctive DNA methylation pattern	2020	Clin Epigenetics	10.1186/s13148-020-00843-3	Irrelevant title/abstract
Fruit and vegetable intake and pancreatic cancer risk in a population-based cohort study in Japan	2019	Int J Cancer	10.1002/ijc.31894	Irrelevant title/abstract
Antitumor activity and inhibitory effects on cancer stem cell-like properties of Adeno-associated virus (AAV) -mediated Bmi-1 interference driven by Bmi-1 promoter for gastric cancer	2016	Oncotarget	10.18632/oncotarget.8174	Irrelevant title/abstract
Laparoscopic resection for colorectal cancer	2008	Br J Surg	10.1002/bjs.6019	Irrelevant title/abstract
Young adulthood and adulthood adiposity in relation to incidence of pancreatic cancer: a prospective study of 0.5 million Chinese adults and a meta-analysis	2017	J Epidemiol Community Health	10.1136/jech-2017-208895	BMI classification did not meet the inclusion criteria
Exploring the therapeutic potential of mitochondrial uncouplers in cancer	2021	Mol Metab	10.1016/j.molmet.2021.101222	Irrelevant title/abstract
Krüppel-like factor 2 promotes cell proliferation in hepatocellular carcinoma through up-regulation of c-myc	2016	Cancer Biol Ther	10.1080/15384047.2015.1108484	Irrelevant title/abstract
Role of Drug Delivery System in Improving the Bioavailability of Resveratrol	2022	Curr Pharm Des	10.2174/1381612828666220705113514	Irrelevant title/abstract
Obesity and screening for breast, cervical, and colorectal cancer in women: a review	2008	Cancer	10.1002/cncr.23408	Irrelevant title/abstract
Metabolism of chylomicron-like emulsions in patients with Hodgkin's and with non-Hodgkin's lymphoma	2003	Leuk Res	10.1016/s0145-2126(02)00087-5	Irrelevant title/abstract
The Optimal Body Mass Index Range for Patients With Colorectal Cancer	2017	JAMA Oncol	10.1001/jamaoncol.2016.5303	Irrelevant title/abstract
Serum IGF-1 linking visceral obesity with esophageal adenocarcinoma: unconvincing evidence	2012	Am J Gastroenterol	10.1038/ajg.2011.421	Irrelevant title/abstract
Reproductive history and pancreatic cancer incidence and mortality in a cohort of postmenopausal women	2009	Cancer Epidemiol Biomarkers Prev	10.1158/1055-9965.EPI-08-1134	Irrelevant title/abstract
Hepatic angiomyolipoma: two case reports of caudate-based lesions and review of the literature	1997	Liver Transpl Surg	10.1002/lt.500030107	Irrelevant title/abstract
Quantity and Quality of Skeletal Muscle as an Important Predictor of Clinical Outcomes in Patients with Esophageal Cancer Undergoing Esophagectomy after Neoadjuvant Chemotherapy	2021	Ann Surg Oncol	10.1245/s10434-021-10025-x	Irrelevant title/abstract
Bariatric Surgery for Treatment of Hypothalamic Obesity After Craniopharyngioma Therapy: a Matched Case-Control Study	2020	Obes Surg	10.1007/s11695-020-04391-w	Irrelevant title/abstract
A Nested Case-Control Study of Metabolically Defined Body Size Phenotypes and Risk of Colorectal Cancer in the European Prospective Investigation into Cancer and Nutrition (EPIC)	2016	PLoS Med	10.1371/journal.pmed.1001988	Irrelevant title/abstract
Evaluation of the technical difficulty performing laparoscopic resection of a rectosigmoid carcinoma: visceral fat reflects technical difficulty more accurately than body mass index	2007	Surg Endosc	10.1007/s00464-006-9084-9	Irrelevant title/abstract
Efficacy and Safety of Deep Sedation in Percutaneous Radiofrequency Ablation for Hepatocellular Carcinoma	2019	Adv Ther	10.1007/s12325-018-0865-z	Irrelevant title/abstract
Vitamin D deficiency promotes accumulation of bioactive lipids and increased endocannabinoid tone in zebrafish	2021	J Lipid Res	10.1016/j.jlr.2021.100142	Irrelevant title/abstract
Rapamycin partially mimics the anticancer effects of calorie restriction in a murine model of pancreatic cancer	2011	Cancer Prev Res (Phila)	10.1158/1940-6207.CAPR-11-0023	Irrelevant title/abstract
Vibrational signatures to discriminate liver steatosis grades	2015	Analyst	10.1039/c4an01679c	Irrelevant title/abstract
Elevated adiponectin and sTNFRII serum levels can predict progression to hepatocellular carcinoma in patients with compensated HCV1 cirrhosis	2018	Eur Cytokine Netw	10.1684/ecn.2018.0413	Irrelevant title/abstract
Revisiting the Surveillance Epidemiology and End Results Cancer Registry and Medicare Health Outcomes Survey (SEER-MHOS) Linked Data Resource for Patient-Reported Outcomes Research in Older Adults with Cancer	2016	J Am Geriatr Soc	10.1111/jgs.13888	Irrelevant title/abstract
Severity of complications and long-term survival after laparoscopic total gastrectomy with D2 lymph node dissection for advanced gastric cancer: A propensity score-matched, case-control study	2018	Int J Surg	10.1016/j.ijsu.2018.04.034	Irrelevant title/abstract
Altered energy homeostasis and resistance to diet-induced obesity in KRAP-deficient mice	2009	PLoS One	10.1371/journal.pone.0004240	Irrelevant title/abstract
The role of gut hormones in the regulation of body weight and energy homeostasis	2010	Mol Cell Endocrinol	10.1016/j.mce.2009.06.010	Irrelevant title/abstract
Clinical risk factors and Risk assessment model for Anastomotic leakage after Rectal cancer resection	2024	Indian J Cancer	10.4103/ijc.ijc_903_21	Irrelevant title/abstract
Methyltransferase-like 3 modifications of RNAs: Implications for the pathology in the endocrine system	2024	Biochim Biophys Acta Mol Basis Dis	10.1016/j.bbadis.2023.167010	Irrelevant title/abstract
Chemotherapy and Abdominal Wall Closure Technique Increase the Probability of Postoperative Ventral Incisional Hernia in Patients With Colon Cancer	2023	Am Surg	10.1177/00031348211011149	Irrelevant title/abstract
A weighty problem: metabolic perturbations and the obesity-cancer link	2015	Horm Mol Biol Clin Investig	10.1515/hmbci-2015-0022	Irrelevant title/abstract
Impact of chemotherapy on health status and symptom burden of colon cancer survivors: a population-based study	2011	Eur J Cancer	10.1016/j.ejca.2011.02.006	Irrelevant title/abstract
Sentinel lymph node biopsy in colon cancer: a prospective multicenter trial	2007	Ann Surg	10.1097/01.sla.0000250428.46656.7e	Irrelevant title/abstract
Carcinoma of the pancreas with neuroendocrine differentiation and nodular panniculitis	2003	Onkologie	10.1159/000072982	Irrelevant title/abstract
Biology of cachexia	1997	J Natl Cancer Inst	10.1093/jnci/89.23.1763	Irrelevant title/abstract
Obesity/Type 2 Diabetes-Associated Liver Tumors Are Sensitive to Cyclin D1 Deficiency	2020	Cancer Res	10.1158/0008-5472.CAN-20-0106	Irrelevant title/abstract
Management of patients with hepatocellular adenoma: a single-institution experience	2020	ANZ J Surg	10.1111/ans.15648	Irrelevant title/abstract
The epidemiology of non-alcoholic steatohepatitis (NASH) in the United States between 2010-2020: a population-based study	2022	Ann Hepatol	10.1016/j.aohep.2022.100727	Irrelevant title/abstract
A review of the impact of obesity on common gastrointestinal malignancies	2017	Integr Cancer Sci Ther	10.15761/ICST.1000223	Irrelevant title/abstract
Differentiating the biological effects of linoleic acid from arachidonic acid in health and disease	2018	Prostaglandins Leukot Essent Fatty Acids	10.1016/j.plefa.2018.05.004	Irrelevant title/abstract
Cancer cachexia as a multiorgan failure: Reconstruction of the crime scene	2022	Front Cell Dev Biol	10.3389/fcell.2022.960341	Irrelevant title/abstract
[Indications and results of palliative gastric resection in advanced gastric carcinoma]	2009	Zentralbl Chir	10.1055/s-0028-1098793	Irrelevant title/abstract
The Role of SCAP/SREBP as Central Regulators of Lipid Metabolism in Hepatic Steatosis	2024	Int J Mol Sci	10.3390/ijms25021109	Irrelevant title/abstract
Depressive symptoms and prospective incidence of colorectal cancer in women	2005	Am J Epidemiol	10.1093/aje/kwi302	Irrelevant title/abstract
Association of obesity with cardiovascular disease mortality in the PLCO trial	2013	Prev Med	10.1016/j.ypmed.2013.04.014	Irrelevant title/abstract
Health, preventive health care, and health care access among women with disabilities in the 1994-1995 National Health Interview Survey, Supplement on Disability	2006	Womens Health Issues	10.1016/j.whi.2006.10.002	Irrelevant title/abstract
Influence of Esophageal Endoscopic Submucosal Dissection on the Changes of Energy Metabolism during the Perioperative Period	2022	Cancers (Basel)	10.3390/cancers14082015	Irrelevant title/abstract
Specific expression and regulation of hepassocin in the liver and down-regulation of the correlation of HNF1alpha with decreased levels of hepassocin in human hepatocellular carcinoma	2009	J Biol Chem	10.1074/jbc.M806393200	Irrelevant title/abstract
Postmenopausal levels of endogenous sex hormones and risk of colorectal cancer	2009	Cancer Epidemiol Biomarkers Prev	10.1158/1055-9965.EPI-08-0777	Irrelevant title/abstract
Development of a High-Performance Thin-Layer Chromatography Method for the Quantification of Alkyl Glycerolipids and Alkenyl Glycerolipids from Shark and Chimera Oils and Tissues	2022	Mar Drugs	10.3390/md20040270	Irrelevant title/abstract
Adiponectin modulates C-jun N-terminal kinase and mammalian target of rapamycin and inhibits hepatocellular carcinoma	2010	Gastroenterology	10.1053/j.gastro.2010.07.001	Irrelevant title/abstract
The role of body mass index at diagnosis of colorectal cancer on Black-White disparities in survival: a density regression mediation approach	2022	Biostatistics	10.1093/biostatistics/kxaa034	Irrelevant title/abstract
TSC22D4 promotes TGFβ1-induced activation of hepatic stellate cells	2022	Biochem Biophys Res Commun	10.1016/j.bbrc.2022.05.100	Irrelevant title/abstract
Transcriptomic characterization of cancer-testis antigens identifies MAGEA3 as a driver of tumor progression in hepatocellular carcinoma	2021	PLoS Genet	10.1371/journal.pgen.1009589	Irrelevant title/abstract
Comparison of the insulin action parameters from hyperinsulinemic clamps with homeostasis model assessment and QUICKI indexes in subjects with different endocrine disorders	2004	J Clin Endocrinol Metab	10.1210/jc.2002-030024	Irrelevant title/abstract
Case-control study of overweight, obesity, and colorectal cancer risk, overall and by tumor microsatellite instability status	2010	J Natl Cancer Inst	10.1093/jnci/djq011	Irrelevant title/abstract
Effect of body mass index on operative outcome after robotic-assisted Ivor-Lewis esophagectomy: retrospective analysis of 129 cases at a single high-volume tertiary care center	2017	Dis Esophagus	10.1111/dote.12484	Irrelevant title/abstract
Disrupting the DREAM complex enables proliferation of adult human pancreatic β cells	2022	J Clin Invest	10.1172/JCI157086	Irrelevant title/abstract
BET Bromodomain Proteins Brd2, Brd3 and Brd4 Selectively Regulate Metabolic Pathways in the Pancreatic β-Cell	2016	PLoS One	10.1371/journal.pone.0151329	Irrelevant title/abstract
Inducible hepatic expression of CREBH mitigates diet-induced obesity, insulin resistance, and hepatic steatosis in mice	2021	J Biol Chem	10.1016/j.jbc.2021.100815	Irrelevant title/abstract
Comparative study on low back pain misdiagnosed as spondyloarthropathy	2009	Clin Rheumatol	10.1007/s10067-009-1198-8	Irrelevant title/abstract
SLCO1B1 variants and urine arsenic metabolites in the Strong Heart Family Study	2013	Toxicol Sci	10.1093/toxsci/kft181	Irrelevant title/abstract
Impact of intramuscular adipose tissue content on short- and long-term outcomes of hepatectomy for colorectal liver metastasis: a retrospective analysis	2020	World J Surg Oncol	10.1186/s12957-020-01836-5	Irrelevant title/abstract
A prospective cohort study of obesity and risk of oesophageal and gastric adenocarcinoma in the NIH-AARP Diet and Health Study	2012	Gut	10.1136/gutjnl-2011-300551	Irrelevant title/abstract
Dietary fat intake and liver cancer risk: A prospective cohort study in Chinese women	2021	Cancer Biol Med	10.20892/j.issn.2095-3941.2020.0633	Irrelevant title/abstract
Risk Factor of Pancreatic Fistula after Radical Gastrectomy from the Viewpoint of Fatty Pancreas	2017	Dig Surg	10.1159/000455332	Irrelevant title/abstract
Meta-Analysis on Dietary Patterns and Pancreatic Cancer Risk: Methodological Limitations	2017	Nutrients	10.3390/nu9070721	Irrelevant title/abstract
Verification of the Impact of Blood Glucose Level on Liver Carcinogenesis and the Efficacy of a Dietary Intervention in a Spontaneous Metabolic Syndrome Model	2021	Int J Mol Sci	10.3390/ijms222312844	Irrelevant title/abstract
Response to immune checkpoint blockade improved in pre-clinical model of breast cancer after bariatric surgery	2022	Elife	10.7554/eLife.79143	Irrelevant title/abstract
SCAP deficiency facilitates obesity and insulin resistance through shifting adipose tissue macrophage polarization	2023	J Adv Res	10.1016/j.jare.2022.05.013	Irrelevant title/abstract
The fatty liver index is associated with increased mortality in subjects referred to coronary angiography	2013	Nutr Metab Cardiovasc Dis	10.1016/j.numecd.2013.02.004	Irrelevant title/abstract
RE: "Synergism between obesity and alcohol in increasing the risk of hepatocellular carcinoma: a prospective cohort study"	2013	Am J Epidemiol	10.1093/aje/kwt202	Irrelevant title/abstract
Clinical outcomes after transcatheter aortic valve implantation in active cancer patients and cancer survivors	2021	Turk Gogus Kalp Damar Cerrahisi Derg	10.5606/tgkdc.dergisi.2021.20622	Irrelevant title/abstract
The effect of obesity on neutrophil Fc receptors and adhesion molecules (CD16, CD11b, CD62L)	2002	Obes Surg	10.1381/096089202762552674	Irrelevant title/abstract
Pancreatic cancer associated with obesity and diabetes: an alternative approach for its targeting	2018	J Exp Clin Cancer Res	10.1186/s13046-018-0963-4	Irrelevant title/abstract
Risk of gastric cancer after Roux-en-Y gastric bypass	2007	Arch Surg	10.1001/archsurg.142.10.947	Irrelevant title/abstract
Peculiarities of the obese patient with cancer: a national consensus statement by the Spanish Society for the Study of Obesity and the Spanish Society of Medical Oncology	2017	Clin Transl Oncol	10.1007/s12094-016-1601-2	Irrelevant title/abstract
Mechanisms of Artemisia scoparia's Anti-Inflammatory Activity in Cultured Adipocytes, Macrophages, and Pancreatic β-Cells	2020	Obesity (Silver Spring)	10.1002/oby.22912	Irrelevant title/abstract
Is esophageal adenocarcinoma occurring late after antireflux surgery due to persistent postoperative reflux?	2007	World J Surg	10.1007/s00268-006-0386-9	Irrelevant title/abstract
Statin use and pancreatic cancer risk in two prospective cohort studies	2018	J Gastroenterol	10.1007/s00535-018-1430-x	Irrelevant title/abstract
Synthesis, biological evaluation, and molecular modeling investigation of chiral 2-(4-chloro-phenoxy)-3-phenyl-propanoic acid derivatives with PPARalpha and PPARgamma agonist activity	2008	Bioorg Med Chem	10.1016/j.bmc.2008.09.045	Irrelevant title/abstract
Gallbladder stones and gallbladder polyps associated with increased risk of colorectal adenoma in men	2018	J Gastroenterol Hepatol	10.1111/jgh.14006	Irrelevant title/abstract
Cloning and quantitative determination of the human Ca2+/calmodulin-dependent protein kinase II (CaMK II) isoforms in human beta cells	2000	Diabetologia	10.1007/s001250051330	Irrelevant title/abstract
Mapping the Lay of the Land: Using Interactive Network Analytic Tools for Collaboration in Rural Cancer Prevention and Control	2022	Cancer Epidemiol Biomarkers Prev	10.1158/1055-9965.EPI-21-1446	Irrelevant title/abstract
Needle Catheter Jejunostomy in Patients Undergoing Surgery for Upper Gastrointestinal and Pancreato-Biliary Cancer-Impact on Nutritional and Clinical Outcome in the Early and Late Postoperative Period	2020	Nutrients	10.3390/nu12092564	Irrelevant title/abstract
Fine needle aspiration diagnosis of a mesenteric myelolipoma: a case report	1996	Acta Cytol	10.1159/000333922	Irrelevant title/abstract
A De Novo Gastric Cancer 1 Year After Sleeve Gastrectomy-Is Bariatric Surgery a Risk Factor for Gastroesophageal Cancer Development?	2021	Obes Surg	10.1007/s11695-021-05410-0	Irrelevant title/abstract
The gastric acid pocket is attenuated in H. pylori infected subjects	2017	Gut	10.1136/gutjnl-2016-312638	Irrelevant title/abstract
Dietary patterns and colon cancer risk in Whites and African Americans in the North Carolina Colon Cancer Study	2009	Nutr Cancer	10.1080/01635580802419806	Irrelevant title/abstract
Emerging novel targets for nonalcoholic fatty liver disease treatment: Evidence from recent basic studies	2023	World J Gastroenterol	10.3748/wjg.v29.i1.75	Irrelevant title/abstract
Exploring opportunities for colorectal cancer screening and prevention in the context of diabetes self-management: an analysis of the 2010 National Health Interview Survey	2013	Transl Behav Med	10.1007/s13142-012-0187-7	Irrelevant title/abstract
Adipocytokines as new promising markers of colorectal tumors: adiponectin for colorectal adenoma, and resistin and visfatin for colorectal cancer	2010	Cancer Sci	10.1111/j.1349-7006.2010.01518.x	Irrelevant title/abstract
Does obesity impact lymph node retrieval in colon cancer surgery?	2010	Am J Surg	10.1016/j.amjsurg.2009.12.012	Irrelevant title/abstract
Operative and Survival Outcomes of Robotic-Assisted Surgery for Colorectal Cancer in Elderly and Very Elderly Patients: A Study in a Tertiary Hospital in South Korea	2022	J Oncol	10.1155/2022/7043380	Irrelevant title/abstract
The amino acid-rich elemental diet Elental® preserves lean body mass during chemo- or chemoradiotherapy for esophageal cancer	2016	Oncol Rep	10.3892/or.2016.4877	Irrelevant title/abstract
Associations between cholesterol, colon cancer screening, behavior, and diet	2013	Am J Health Behav	10.5993/AJHB.37.3.9	Irrelevant title/abstract
Associated Factors of Sarcopenia in Community-Dwelling Older Adults: A Systematic Review and Meta-Analysis	2021	Nutrients	10.3390/nu13124291	Irrelevant title/abstract
The KRAB Domain-Containing Protein ZFP961 Represses Adipose Thermogenesis and Energy Expenditure through Interaction with PPARα	2022	Adv Sci (Weinh)	10.1002/advs.202102949	Irrelevant title/abstract
Hepatic iron overload and hepatocellular carcinoma	2014	Liver Cancer	10.1159/000343856	Irrelevant title/abstract
Preoperative platelet to lymphocyte ratio is a valuable prognostic biomarker in patients with colorectal cancer	2016	Oncotarget	10.18632/oncotarget.8334	Irrelevant title/abstract
The incisional hernia epidemic: evaluation of outcomes, recurrence, and expenses using the healthcare cost and utilization project (HCUP) datasets	2021	Hernia	10.1007/s10029-021-02405-9	Irrelevant title/abstract
Celastrol Protects From Cholestatic Liver Injury Through Modulation of SIRT1-FXR Signaling	2019	Mol Cell Proteomics	10.1074/mcp.RA118.000817	Irrelevant title/abstract
Improving survival in patients with hepatocellular carcinoma related to chronic hepatitis C and B but not in those related to non-alcoholic steatohepatitis or alcoholic liver disease: a 20-year experience from a national programme	2019	Intern Med J	10.1111/imj.14304	Irrelevant title/abstract
Gypenosides suppress hepatocellular carcinoma cells by blocking cholesterol biosynthesis through inhibition of MVA pathway enzyme HMGCS1	2023	Chem Biol Interact	10.1016/j.cbi.2023.110674	Irrelevant title/abstract
Passive smoking and the use of noncigarette tobacco products in association with risk for pancreatic cancer: a case-control study	2008	Cancer	10.1002/cncr.23197	Irrelevant title/abstract
Adipose-derived mesenchymal stem cells as stable source of tumor necrosis factor-related apoptosis-inducing ligand delivery for cancer therapy	2010	Cancer Res	10.1158/0008-5472.CAN-09-1865	Irrelevant title/abstract
SHP2 drives inflammation-triggered insulin resistance by reshaping tissue macrophage populations	2021	Sci Transl Med	10.1126/scitranslmed.abe2587	Irrelevant title/abstract
Pharmacogenetics of soluble sulfotransferases (SULTs)	2004	Naunyn Schmiedebergs Arch Pharmacol	10.1007/s00210-003-0826-0	Irrelevant title/abstract
Involvement of DNA damage response pathways in hepatocellular carcinoma	2014	Biomed Res Int	10.1155/2014/153867	Irrelevant title/abstract
Failure of dietetic referral in patients with gastrointestinal cancer and weight loss	2006	Eur J Cancer	10.1016/j.ejca.2006.05.028	Irrelevant title/abstract
Specific miRNAs are associated with human cancer cachexia in an organ-specific manner	2023	J Cachexia Sarcopenia Muscle	10.1002/jcsm.13224	Irrelevant title/abstract
Perspectives on surgical randomized controlled trials	2019	ANZ J Surg	10.1111/ans.15382	Irrelevant title/abstract
PlGF/VEGFR-1 Signaling Promotes Macrophage Polarization and Accelerated Tumor Progression in Obesity	2016	Clin Cancer Res	10.1158/1078-0432.CCR-15-1839	Irrelevant title/abstract
Differences in metabolic biomarkers in the blood and gene expression profiles of peripheral blood mononuclear cells among normal weight, mildly obese and moderately obese subjects	2016	Br J Nutr	10.1017/S0007114516002993	Irrelevant title/abstract
Association of Sugar Intake with Inflammation- and Angiogenesis-Related Biomarkers in Newly Diagnosed Colorectal Cancer Patients	2022	Nutr Cancer	10.1080/01635581.2021.1957133	Irrelevant title/abstract
Long-term aspirin use and colorectal cancer risk: a cohort study in Sweden	2006	Br J Cancer	10.1038/sj.bjc.6603442	Irrelevant title/abstract
HEALTH EFFECTS OF SLEEP DEPRIVATION ON NURSES WORKING SHIFTS	2016	Med Pregl	10.2298/mpns1606183s	Irrelevant title/abstract
Serum autoantibodies to pancreatic cancer antigens as biomarkers of pancreatic cancer in a San Francisco Bay Area case-control study	2012	Cancer	10.1002/cncr.27538	Irrelevant title/abstract
CA 19-9 is associated with poor glycemic control in diabetic patients: role of insulin resistance	2014	Clin Lab	10.7754/clin.lab.2013.121243	Irrelevant title/abstract
Pre-Surgery Inflammatory and Angiogenesis Biomarkers as Predictors of 12-Month Cancer-Related Distress: Results from the ColoCare Study	2023	Cancer Epidemiol Biomarkers Prev	10.1158/1055-9965.EPI-22-0882	Irrelevant title/abstract
Associations between Ileal Juice Bile Acids and Colorectal Advanced Adenoma	2023	Nutrients	10.3390/nu15132930	Irrelevant title/abstract
Ideal Outcome After Pancreatoduodenectomy: A Transatlantic Evaluation of a Harmonized Composite Outcome Measure	2023	Ann Surg	10.1097/SLA.0000000000006037	Irrelevant title/abstract
Hospital-diagnosed overweight and obesity related to cancer risk: a 40-year Danish cohort study	2020	J Intern Med	10.1111/joim.13013	Irrelevant title/abstract
Long-term effects of childhood obesity on morbidity and mortality	2001	Horm Res	10.1159/000063462	Irrelevant title/abstract
Exosomal adrenomedullin derived from cancer-associated fibroblasts promotes lipolysis in adipose tissue	2018	Gut	10.1136/gutjnl-2017-315778	Irrelevant title/abstract
Fat mass and obesity-associated protein promotes the tumorigenesis and development of liver cancer	2020	Oncol Lett	10.3892/ol.2020.11673	Irrelevant title/abstract
Alginate encapsulation as long-term immune protection of allogeneic pancreatic islet cells transplanted into the omental bursa of macaques	2018	Nat Biomed Eng	10.1038/s41551-018-0275-1	Irrelevant title/abstract
Next generation sequencing of sex-specific genes in the livers of obese ZSF1 rats	2015	Genomics	10.1016/j.ygeno.2015.07.006	Irrelevant title/abstract
[The most common gastrointestinal alterations in patients with post-COVID syndrome]	2023	Orv Hetil	10.1556/650.2023.32839	Irrelevant title/abstract
Long non‑coding RNA CASC15 facilitates esophageal squamous cell carcinoma tumorigenesis via decreasing SIM2 stability via FTO‑mediated demethylation	2021	Oncol Rep	10.3892/or.2020.7917	Irrelevant title/abstract
Hepatocellular loss of mTOR aggravates tumor burden in nonalcoholic steatohepatitis-related HCC	2023	Neoplasia	10.1016/j.neo.2023.100945	Irrelevant title/abstract
Plasminogen activator inhibitor-1 (Pai-1) blockers suppress intestinal polyp formation in Min mice	2008	Carcinogenesis	10.1093/carcin/bgn028	Irrelevant title/abstract
Body mass, tobacco and alcohol and risk of esophageal, gastric cardia, and gastric non-cardia adenocarcinoma among men and women in a nested case-control study	2005	Cancer Causes Control	10.1007/s10552-004-3485-7	Irrelevant title/abstract
Adiposity and gastrointestinal cancers: epidemiology, mechanisms and future directions	2018	Nat Rev Gastroenterol Hepatol	10.1038/s41575-018-0038-1	Irrelevant title/abstract
Diphlorethohydroxycarmalol Attenuates Palmitate-Induced Hepatic Lipogenesis and Inflammation	2020	Mar Drugs	10.3390/md18090475	Irrelevant title/abstract
Combined association of general and central obesity with incidence and mortality of cancers in 22 sites	2021	Am J Clin Nutr	10.1093/ajcn/nqaa335	Irrelevant title/abstract
Evaluation of different tools for body composition assessment in colorectal cancer - a systematic review	2022	Arq Gastroenterol	10.1590/S0004-2803.202202000-52	Irrelevant title/abstract
[Therapeutic Relevance of Human Microbiota and Lung Cancer]	2019	Zhongguo Fei Ai Za Zhi	10.3779/j.issn.1009-3419.2019.07.09	Irrelevant title/abstract
Extrahepatic PPARα modulates fatty acid oxidation and attenuates fasting-induced hepatosteatosis in mice	2018	J Lipid Res	10.1194/jlr.M088419	Irrelevant title/abstract
Serum levels of retinol-binding protein 4 and risk of colon adenoma	2015	Endocr Relat Cancer	10.1530/ERC-14-0429	Irrelevant title/abstract
[Cellular senescence and chronic inflammation]	2014	Nihon Rinsho Meneki Gakkai Kaishi	10.2177/jsci.37.390	Irrelevant title/abstract
Real-World Practice of Gastric Cancer Prevention and Screening Calls for Practical Prediction Models	2023	Clin Transl Gastroenterol	10.14309/ctg.0000000000000546	Irrelevant title/abstract
Circulating Thrombospondin-2 enhances prediction of malignant intraductal papillary mucinous neoplasm	2019	Am J Surg	10.1016/j.amjsurg.2018.08.026	Irrelevant title/abstract
Malignant Hyperthermia in a Morbidly Obese Patient Depletes Community Dantrolene Resources: A Case Report	2017	A A Case Rep	10.1213/XAA.0000000000000581	Irrelevant title/abstract
An Optimal Approach for Laparoscopic D3 Lymphadenectomy Plus Complete Mesocolic Excision (D3+CME) for Right-Sided Colon Cancer	2017	Ann Surg Oncol	10.1245/s10434-016-5722-1	Irrelevant title/abstract
Molecular Mechanisms of Nonalcoholic Fatty Liver Disease (NAFLD)/Nonalcoholic Steatohepatitis (NASH)	2021	Adv Exp Med Biol	10.1007/978-981-15-7360-6_20	Irrelevant title/abstract
Implications of overweight in gastric cancer: A multicenter study in a Western patient population	2010	Eur J Surg Oncol	10.1016/j.ejso.2010.07.007	Irrelevant title/abstract
Efficient targeted tumor imaging and secreted endostatin gene delivery by anti-CD105 immunoliposomes	2018	J Exp Clin Cancer Res	10.1186/s13046-018-0712-8	Irrelevant title/abstract
Abstracts from the 3rd International Genomic Medicine Conference (3rd IGMC 2015) : Jeddah, Kingdom of Saudi Arabia. 30 November - 3 December 2015	2016	BMC Genomics	10.1186/s12864-016-2858-0	Irrelevant title/abstract
Fat sparing of surrounding liver from metastasis in patients with fatty liver: MR imaging with histopathologic correlation	2003	AJR Am J Roentgenol	10.2214/ajr.180.5.1801347	Irrelevant title/abstract
Gut microbiome a promising target for management of respiratory diseases	2020	Biochem J	10.1042/BCJ20200426	Irrelevant title/abstract
Novel Inhibitors of Nicotinamide-N-Methyltransferase for the Treatment of Metabolic Disorders	2021	Molecules	10.3390/molecules26040991	Irrelevant title/abstract
Early small bowel obstruction in laparoscopic Roux-en-Y gastric bypass	2021	J Visc Surg	10.1016/j.jviscsurg.2020.12.011	Irrelevant title/abstract
Oxidative balance score and risk of cancer: a systematic review and meta-analysis of observational studies	2023	BMC Cancer	10.1186/s12885-023-11657-w	Irrelevant title/abstract
Energy intake, body mass index, physical activity, and the colorectal adenoma-carcinoma sequence	2001	Nutr Cancer	10.1207/S15327914nc391_7	Irrelevant title/abstract
Being overweight influences the development of hepatic dysfunction in Japanese patients with non-small-cell lung cancer undergoing cytotoxic chemotherapy	2007	Lung Cancer	10.1016/j.lungcan.2006.10.014	Irrelevant title/abstract
Exposure to proton pump inhibitors and risk of pancreatic cancer: a meta-analysis	2020	Expert Opin Drug Saf	10.1080/14740338.2020.1715939	Irrelevant title/abstract
Height and body mass index in relation to esophageal cancer; 23-year follow-up of two million Norwegian men and women	2004	Cancer Causes Control	10.1023/B:CACO.0000043434.21558.ea	Irrelevant title/abstract
Change in weight and waist circumference and risk of colorectal cancer: results from the Melbourne Collaborative Cohort Study	2016	BMC Cancer	10.1186/s12885-016-2144-1	Irrelevant title/abstract
Increased Obesity-Associated Circulating Levels of the Extracellular Matrix Proteins Osteopontin, Chitinase-3 Like-1 and Tenascin C Are Associated with Colon Cancer	2016	PLoS One	10.1371/journal.pone.0162189	Irrelevant title/abstract
Association of fatty liver disease with mortality outcomes in an Eastern Finland male cohort	2019	BMJ Open Gastroenterol	10.1136/bmjgast-2018-000219	Irrelevant title/abstract
Molecular cloning, genomic organization, chromosome mapping, tissues expression pattern and identification of a novel splicing variant of porcine CIDEb gene	2016	Biochem Biophys Res Commun	10.1016/j.bbrc.2016.05.079	Irrelevant title/abstract
Tumor necrosis factor alpha receptor 1 deficiency in hepatocytes does not protect from non-alcoholic steatohepatitis, but attenuates insulin resistance in mice	2020	World J Gastroenterol	10.3748/wjg.v26.i33.4933	Irrelevant title/abstract
Elevated Level of Serum Carcinoembryonic Antigen (CEA) and Search for a Malignancy: A Case Report	2016	Cureus	10.7759/cureus.648	Irrelevant title/abstract
Surgical management of obstructive left colon cancer at a national level: Results of a multicentre study of the French Surgical Association in 1500 patients	2019	J Visc Surg	10.1016/j.jviscsurg.2018.11.008	Irrelevant title/abstract
Anastomotic leakage after low anterior resection for rectal cancer: comparison of stapled versus compression anastomosis	2013	Langenbecks Arch Surg	10.1007/s00423-013-1103-4	Irrelevant title/abstract
Evaluation of the Implementation of Multiple Enhanced Recovery After Surgery Pathways Across a Provincial Health Care System in Alberta, Canada	2021	JAMA Netw Open	10.1001/jamanetworkopen.2021.19769	Irrelevant title/abstract
Thrombin promotes diet-induced obesity through fibrin-driven inflammation	2017	J Clin Invest	10.1172/JCI92744	Irrelevant title/abstract
Impact of Obesity and Heavy Alcohol Consumption on Hepatocellular Carcinoma Development after HCV Eradication with Antivirals	2021	Liver Cancer	10.1159/000513705	Non-prospective cohort study
Insights from Genome-Wide Association Analyses of Nonalcoholic Fatty Liver Disease	2015	Semin Liver Dis	10.1055/s-0035-1567870	Irrelevant title/abstract
Normal subcutaneous fat, necrosis of adipocytes and classification of the panniculitides	2007	Semin Cutan Med Surg	10.1016/j.sder.2007.02.001	Irrelevant title/abstract
Lifestyle, genetic risk and incidence of cancer: a prospective cohort study of 13 cancer types	2023	Int J Epidemiol	10.1093/ije/dyac238	Irrelevant title/abstract
Nonalcoholic fatty liver disease is associated with breast cancer in nonobese women	2019	Dig Liver Dis	10.1016/j.dld.2018.12.024	Irrelevant title/abstract
Radical Gastrectomy Combined with Modified Gastric Bypass Surgery for Gastric Cancer Patients with Type 2 Diabetes	2015	Cell Biochem Biophys	10.1007/s12013-015-0546-3	Irrelevant title/abstract
The Swedish Adjustable Gastric Banding (SAGB) for morbid obesity: 9 year experience and a 4-year follow-up of patients operated with a new adjustable band	1997	Obes Surg	10.1381/096089297765555601	Irrelevant title/abstract
[Minimally invasive enucleation for benign and low-grade malignant pancreatic tumors: an analysis of 60 cases]	2022	Zhonghua Wai Ke Za Zhi	10.3760/cma.j.cn112139-20211219-00612	Irrelevant title/abstract
Height and body fatness and colorectal cancer risk: an update of the WCRF-AICR systematic review of published prospective studies	2018	Eur J Nutr	10.1007/s00394-017-1557-1	Irrelevant title/abstract
Diet, body weight, and colorectal cancer: a summary of the epidemiologic evidence	2003	J Womens Health (Larchmt)	10.1089/154099903321576574	Irrelevant title/abstract
Colon Cancer Associated Transcript-1 (CCAT1) Expression in Adenocarcinoma of the Stomach	2015	J Cancer	10.7150/jca.10568	Irrelevant title/abstract
Results of laparoscopic colorectal surgery from a national training center	2014	Asian J Surg	10.1016/j.asjsur.2013.07.005	Irrelevant title/abstract
Could Preoperative Unintended Weight Loss Predispose to Postoperative Thrombosis in Patients Undergoing Colorectal Cancer Surgery? An Analysis of the NSQIP Data	2021	J Am Coll Nutr	10.1080/07315724.2020.1747031	Irrelevant title/abstract
Do Elevated YKL-40 Levels Drive the Immunosuppressive Tumor Microenvironment in Colorectal Cancer? Assessment of the Association of the Expression of YKL-40, MMP-8, IL17A, and PD-L1 with Coexisting Type 2 Diabetes, Obesity, and Active Smoking	2023	Curr Issues Mol Biol	10.3390/cimb45040182	Irrelevant title/abstract
Altered expression of inflammation-associated genes in the hypothalamus of obesity mouse models	2019	Nutr Res	10.1016/j.nutres.2018.06.006	Irrelevant title/abstract
Comparison of laparoscopic gastrectomy with 3-D/HD and 2-D/4 K camera system for gastric cancer: a prospective randomized control study	2022	Langenbecks Arch Surg	10.1007/s00423-021-02302-w	Irrelevant title/abstract
Efficacy and Safety of an mHealth App and Wearable Device in Physical Performance for Patients With Hepatocellular Carcinoma: Development and Usability Study	2020	JMIR Mhealth Uhealth	10.2196/14435	Irrelevant title/abstract
Internal hernia after gastrectomy for cancer with Roux-Y reconstruction	2013	Surgery	10.1016/j.surg.2013.04.027	Irrelevant title/abstract
18F-FLUORODEOXYGLUCOSE PET/CT CAN BE AN ALTERNATIVE METHOD TO ASSESSMENT OF INSULIN RESISTANCE	2019	Acta Endocrinol (Buchar)	10.4183/aeb.2019.539	Irrelevant title/abstract
Screening for pancreatic exocrine insufficiency in patients with diabetes mellitus	2003	Am J Gastroenterol	10.1111/j.1572-0241.2003.08730.x	Irrelevant title/abstract
The short- and long-term readmission of four major categories of digestive system cancers: does obesity or metabolic disorder matter?	2023	Front Endocrinol (Lausanne)	10.3389/fendo.2023.1214651	Irrelevant title/abstract
Arachidonic acid and colorectal adenoma risk: a Mendelian randomization study	2018	Clin Epidemiol	10.2147/CLEP.S186883	Irrelevant title/abstract
Validity and inter-observers reliability of blood pressure measurements using mercury sphygmomanometer in the PERSIAN Guilan cohort study	2020	Blood Press Monit	10.1097/MBP.0000000000000420	Irrelevant title/abstract
Effects of Di-(2-ethylhexyl) Phthalate on Lipid Metabolism by the JAK/STAT Pathway in Rats	2016	Int J Environ Res Public Health	10.3390/ijerph13111085	Irrelevant title/abstract
Visceral Adipose Tissue and Skeletal Muscle Index Distribution Predicts Severe Pancreatic Fistula Development After Pancreaticoduodenectomy	2018	Anticancer Res	10.21873/anticanres.12323	Irrelevant title/abstract
Age, Preoperative Subcutaneous Fat Area, and Open Laparotomy are Risk Factors for Incisional Hernia following Colorectal Cancer Surgery	2016	Ann Surg Oncol	10.1245/s10434-015-4462-y	Irrelevant title/abstract
Anthropometric and blood parameters for the prediction of NAFLD among overweight and obese adults	2018	BMC Gastroenterol	10.1186/s12876-018-0840-9	Irrelevant title/abstract
Vps37a regulates hepatic glucose production by controlling glucagon receptor localization to endosomes	2022	Cell Metab	10.1016/j.cmet.2022.09.022	Irrelevant title/abstract
Potential influence of being overweight on the development of hepatic dysfunction in Japanese patients with EGFR-mutated non-small cell lung cancer undergoing gefitinib monotherapy: the Okayama Lung Cancer Study Group experience	2016	Cancer Chemother Pharmacol	10.1007/s00280-016-3146-z	Irrelevant title/abstract
Outcomes of nutritional jejunostomy in the curative treatment of esophageal cancer	2019	Dis Esophagus	10.1093/dote/doy113	Irrelevant title/abstract
Transgastric Endoscopy and Pancreaticoduodenectomy after Roux-en-Y Gastric Bypass	2016	J Am Coll Surg	10.1016/j.jamcollsurg.2015.11.025	Irrelevant title/abstract
NAFLD and diabetes mellitus	2017	Nat Rev Gastroenterol Hepatol	10.1038/nrgastro.2016.147	Irrelevant title/abstract
Leptin-leptin receptor are involved in angiogenesis in human hepatocellular carcinoma	2008	Peptides	10.1016/j.peptides.2008.05.011	Irrelevant title/abstract
Outcomes and Risk Score for Distal Pancreatectomy with Celiac Axis Resection (DP-CAR): An International Multicenter Analysis	2019	Ann Surg Oncol	10.1245/s10434-018-07101-0	Irrelevant title/abstract
Vitamin D deficiency in patients operated on for gastric lymphoma	2006	Scand J Gastroenterol	10.1080/00365520500356510	Irrelevant title/abstract
Leptin concentrations, leptin receptor polymorphisms, and colorectal adenoma risk	2007	Cancer Epidemiol Biomarkers Prev	10.1158/1055-9965.EPI-07-0467	Irrelevant title/abstract
Devastating metabolic consequences of a life of plenty: focus on the dyslipidemia of overnutrition	2013	Clin Invest Med	10.25011/cim.v36i5.20123	Irrelevant title/abstract
Association of Mediterranean Diet Adherence with Disease Progression Characteristics, Lifestyle Factors and Overall Survival in Gastric Cancer Patients	2023	Med Sci (Basel)	10.3390/medsci11040074	Irrelevant title/abstract
Exosomes of pasteurized milk: potential pathogens of Western diseases	2019	J Transl Med	10.1186/s12967-018-1760-8	Irrelevant title/abstract
Genome-Wide Association Study for Alcohol-Related Cirrhosis Identifies Risk Loci in MARC1 and HNRNPUL1	2020	Gastroenterology	10.1053/j.gastro.2020.06.014	Irrelevant title/abstract
Cancer-associated cachexia - understanding the tumour macroenvironment and microenvironment to improve management	2023	Nat Rev Clin Oncol	10.1038/s41571-023-00734-5	Irrelevant title/abstract
Replication confers β cell immaturity	2018	Nat Commun	10.1038/s41467-018-02939-0	Irrelevant title/abstract
Systematic review on mentoring and simulation in laparoscopic colorectal surgery	2010	Ann Surg	10.1097/SLA.0b013e3181f662e5	Irrelevant title/abstract
Serum Albumin at Diagnosis is an Independent Predictor of Early Mortality in Veteran Patients with Esophageal Cancer	2018	Nutr Cancer	10.1080/01635581.2018.1512639	Irrelevant title/abstract
Dietary and Lifestyle Risk Factors for Colorectal Cancer in Apparently Healthy Adults in Jordanian Hospitals	2017	J Cancer Educ	10.1007/s13187-015-0970-5	Irrelevant title/abstract
Renin-angiotensin system at the heart of COVID-19 pandemic	2020	Biochimie	10.1016/j.biochi.2020.04.008	Irrelevant title/abstract
Characteristics of and risk factors for colorectal neoplasms in young adults in a screening population	2016	World J Gastroenterol	10.3748/wjg.v22.i10.2981	Irrelevant title/abstract
Common Molecular Subtypes Among Asian Hepatocellular Carcinoma and Cholangiocarcinoma	2017	Cancer Cell	10.1016/j.ccell.2017.05.009	Irrelevant title/abstract
Serum transforming growth factor-beta1 levels and pancreatic cancer risk: a nested case-control study (Japan)	2006	Cancer Causes Control	10.1007/s10552-006-0048-0	Irrelevant title/abstract
Breast enlargement in 13 men who were seropositive for human immunodeficiency virus	2002	Clin Infect Dis	10.1086/343045	Irrelevant title/abstract
Association between Dietary and Lifestyle Indices and Colorectal Cancer in Oman: A Case-Control Study	2018	Asian Pac J Cancer Prev	10.31557/APJCP.2018.19.11.3117	Irrelevant title/abstract
Weight loss versus muscle loss: re-evaluating inclusion criteria for future cancer cachexia interventional trials	2017	Support Care Cancer	10.1007/s00520-016-3402-0	Irrelevant title/abstract
NAFLD-driven HCC: Safety and efficacy of current and emerging treatment options	2022	J Hepatol	10.1016/j.jhep.2021.09.007	Irrelevant title/abstract
Comparing clinical presentations, treatments and outcomes of hepatocellular carcinoma due to hepatitis C and non-alcoholic fatty liver disease	2017	QJM	10.1093/qjmed/hcw151	Irrelevant title/abstract
Fat-associated lymphoid cluster in Cyprinus carpio: Characterisation and its relation with peritoneal haemangiosarcoma	2015	Fish Shellfish Immunol	10.1016/j.fsi.2015.03.019	Irrelevant title/abstract
Comparative Effects of Pterostilbene and Its Parent Compound Resveratrol on Oxidative Stress and Inflammation in Steatohepatitis Induced by High-Fat High-Fructose Feeding	2020	Antioxidants (Basel)	10.3390/antiox9111042	Irrelevant title/abstract
Right lobe living donors ages 55 years old and older in liver transplantation	2017	Liver Transpl	10.1002/lt.24823	Irrelevant title/abstract
Operative Treatments for Reflux After Bariatric Surgery: Current and Emerging Management Options	2017	J Gastrointest Surg	10.1007/s11605-017-3361-x	Irrelevant title/abstract
Visceral fat accumulation is associated with colorectal cancer in postmenopausal women	2014	PLoS One	10.1371/journal.pone.0110587	Irrelevant title/abstract
[Sonographic and computed tomography features of hepatic angiomyolipoma]	2010	Zhongguo Yi Xue Ke Xue Yuan Xue Bao	10.3881/j.issn.1000-503X.2010.05.018	Irrelevant title/abstract
Renal-cell carcinoma risk estimates based on participants in the prostate, lung, colorectal, and ovarian cancer screening trial and national lung screening trial	2016	Urol Oncol	10.1016/j.urolonc.2015.10.011	Irrelevant title/abstract
Proton Pump Inhibitor Prophylaxis After Gastric Bypass Does Not Cause Hypomagnesemia	2016	Obes Surg	10.1007/s11695-015-2020-0	Irrelevant title/abstract
Helicobacter pylori and oesophageal and gastric cancers in a prospective study in China	2007	Br J Cancer	10.1038/sj.bjc.6603517	Irrelevant title/abstract
Genetic Evidence Causally Linking Pancreas Fat to Pancreatic Cancer: A Mendelian Randomization Study	2023	medRxiv	10.1101/2023.04.20.23288770	Irrelevant title/abstract
Body Fat Distribution, Glucose Metabolism, and Diabetes Status Among Older Adults: The Multiethnic Cohort Adiposity Phenotype Study	2022	J Epidemiol	10.2188/jea.JE20200538	Irrelevant title/abstract
Delayed gastric emptying as an independent predictor of mortality in gastroparesis	2022	Aliment Pharmacol Ther	10.1111/apt.16827	Irrelevant title/abstract
Left-Sided Colectomy: One of the Important Risk Factors of Metachronous Colorectal Adenoma After Colectomy for Colon Cancer	2018	Dig Dis Sci	10.1007/s10620-018-4958-y	Irrelevant title/abstract
Emerging trends in colorectal cancer: Dysregulated signaling pathways (Review)	2021	Int J Mol Med	10.3892/ijmm.2021.4847	Irrelevant title/abstract
Development of ovarian tumour causes significant loss of muscle and adipose tissue: a novel mouse model for cancer cachexia study	2022	J Cachexia Sarcopenia Muscle	10.1002/jcsm.12864	Irrelevant title/abstract
Prevention of Petersen's hernia using jejunal mesentery fixing (Mefix)	2022	Minim Invasive Ther Allied Technol	10.1080/13645706.2020.1848872	Irrelevant title/abstract
"Peripancreatic strands appearance" in pancreatic body and tail carcinoma: evaluation by multi-detector CT with pathological correlation	2012	Abdom Imaging	10.1007/s00261-011-9803-0	Irrelevant title/abstract
Anandamide and other N-acylethanolamines: A class of signaling lipids with therapeutic opportunities	2023	Prog Lipid Res	10.1016/j.plipres.2022.101194	Irrelevant title/abstract
FTO m6A Demethylase in Obesity and Cancer: Implications and Underlying Molecular Mechanisms	2022	Int J Mol Sci	10.3390/ijms23073800	Irrelevant title/abstract
Solid, non-skin, post-liver transplant tumors: Key role of lifestyle and immunosuppression management	2016	World J Gastroenterol	10.3748/wjg.v22.i1.427	Irrelevant title/abstract
Pathogenesis and progression of oesophageal adenocarcinoma varies by prior diagnosis of Barrett's oesophagus	2016	Br J Cancer	10.1038/bjc.2016.344	Irrelevant title/abstract
Supplementation with branched-chain amino acids inhibits azoxymethane-induced colonic preneoplastic lesions in male C57BL/KsJ-db/db mice	2009	Clin Cancer Res	10.1158/1078-0432.CCR-08-2093	Irrelevant title/abstract
Association Between Sarcopenia and Clinical Outcomes in Patients With Esophageal Cancer Under Neoadjuvant Therapy	2020	Anticancer Res	10.21873/anticanres.14060	Irrelevant title/abstract
Preoperative computed tomography-assessed sarcopenia as a predictor of complications and long-term prognosis in patients with colorectal cancer: a systematic review and meta-analysis	2021	Langenbecks Arch Surg	10.1007/s00423-021-02274-x	Irrelevant title/abstract
Tumor loss-of-function mutations in STK11/LKB1 induce cachexia	2023	JCI Insight	10.1172/jci.insight.165419	Irrelevant title/abstract
GUCY2C: at the intersection of obesity and cancer	2013	Trends Endocrinol Metab	10.1016/j.tem.2013.01.001	Irrelevant title/abstract
Immunotherapy for nonalcoholic fatty liver disease-related hepatocellular carcinoma: Lights and shadows	2022	World J Gastrointest Oncol	10.4251/wjgo.v14.i9.1622	Irrelevant title/abstract
The complexities of obesity and diabetes with the development and progression of pancreatic cancer	2011	Biochim Biophys Acta	10.1016/j.bbcan.2010.11.003	Irrelevant title/abstract
Chronic docosahexaenoic acid intake enhances expression of the gene for uncoupling protein 3 and affects pleiotropic mRNA levels in skeletal muscle of aged C57BL/6NJcl mice	2001	J Nutr	10.1093/jn/131.10.2636	Irrelevant title/abstract
Transanal total mesorectal excision for locally advanced pT4b rectal cancers	2018	ANZ J Surg	10.1111/ans.14448	Irrelevant title/abstract
The role of TNFalpha and TNF receptors in obesity and insulin resistance	1999	J Intern Med	10.1046/j.1365-2796.1999.00490.x	Irrelevant title/abstract
Nutritional diagnosis of patients with hepatocellular carcinoma: what is the best method?	2019	Nutr Hosp	10.20960/nh.02542	Irrelevant title/abstract
A Comparison of the Short-term Outcomes of Three Flap Reconstruction Techniques Used After Beyond Total Mesorectal Excision Surgery for Anorectal Cancer	2020	Dis Colon Rectum	10.1097/DCR.0000000000001585	Irrelevant title/abstract
Risk factors for cancer-specific survival in elderly gastric cancer patients after curative gastrectomy	2022	Nutr Res Pract	10.4162/nrp.2022.16.5.604	Irrelevant title/abstract
The metabolomic window into hepatobiliary disease	2013	J Hepatol	10.1016/j.jhep.2013.05.030	Irrelevant title/abstract
Radiotherapy-induced mesorectum alterations: histological evaluation of 90 consecutive cases	2015	Scand J Gastroenterol	10.3109/00365521.2014.983153	Irrelevant title/abstract
Phases of Metabolic and Soft Tissue Changes in Months Preceding a Diagnosis of Pancreatic Ductal Adenocarcinoma	2019	Gastroenterology	10.1053/j.gastro.2019.01.039	Irrelevant title/abstract
Prediagnostic levels of C-peptide, IGF-I, IGFBP -1, -2 and -3 and risk of endometrial cancer	2004	Int J Cancer	10.1002/ijc.11544	Irrelevant title/abstract
Novel Insight Into the Association Between Obesity and Hepatocellular Carcinoma Occurrence and Recurrence: High-Throughput Microarray Data Set Analysis of Differentially Expressed Genes	2021	JCO Clin Cancer Inform	10.1200/CCI.21.00094	Irrelevant title/abstract
Linking inflammation to tumorigenesis in a mouse model of high-fat-diet-enhanced colon cancer	2013	Cytokine	10.1016/j.cyto.2013.04.031	Irrelevant title/abstract
Restoration for the foregut surgery: bridging gaps between foregut surgery practice and academia	2021	J Minim Invasive Surg	10.7602/jmis.2021.24.4.175	Irrelevant title/abstract
Supplemental home parenteral nutrition improved nutrition status with comparable quality of life in malnourished unresectable/metastatic gastric cancer receiving salvage chemotherapy	2021	Support Care Cancer	10.1007/s00520-020-05687-4	Irrelevant title/abstract
The development of laparoscopic surgery in Spain	2004	Dig Surg	10.1159/000082722	Irrelevant title/abstract
Childhood body mass index in relation to future risk of oesophageal adenocarcinoma	2015	Br J Cancer	10.1038/bjc.2014.646	Irrelevant title/abstract
Prevalence and factors associated with H. pylori infection in Saudi patients with dyspepsia	2018	Electron Physician	10.19082/7279	Irrelevant title/abstract
COVID-19 Pandemic Impact on Cardiometabolic Markers in Adults in Chongqing, China: A Retrospective Cohort Study	2022	Front Public Health	10.3389/fpubh.2022.859488	Irrelevant title/abstract
The interplay between monosodium glutamate (MSG) consumption and metabolic disorders	2023	Heliyon	10.1016/j.heliyon.2023.e19675	Irrelevant title/abstract
Interaction between Gut Microbiota and Dendritic Cells in Colorectal Cancer	2023	Biomedicines	10.3390/biomedicines11123196	Irrelevant title/abstract
Colorectal carcinoma: etiology, diagnosis, and screening	1999	Compr Ther	10.1007/BF02889613	Irrelevant title/abstract
Risk Factors for Acute Kidney Injury in Hospitalized Non-Critically Ill Patients: A Population-Based Study	2020	Mayo Clin Proc	10.1016/j.mayocp.2019.06.011	Irrelevant title/abstract
CUX1 transcription factors: from biochemical activities and cell-based assays to mouse models and human diseases	2012	Gene	10.1016/j.gene.2012.01.039	Irrelevant title/abstract
Different patterns in the risk of newly developed fatty liver and lipid changes with tamoxifen versus aromatase inhibitors in postmenopausal women with early breast cancer: A propensity score-matched cohort study	2017	Eur J Cancer	10.1016/j.ejca.2017.05.002	Irrelevant title/abstract
Review Article: The Role of Molecular Pathological Epidemiology in the Study of Neoplastic and Non-neoplastic Diseases in the Era of Precision Medicine	2016	Epidemiology	10.1097/EDE.0000000000000471	Irrelevant title/abstract
Prognostic value of body mass index in locally advanced breast cancer	2008	Clin Cancer Res	10.1158/1078-0432.CCR-07-1479	Irrelevant title/abstract
Circadian regulation of digestive and metabolic tissues	2022	Am J Physiol Cell Physiol	10.1152/ajpcell.00166.2022	Irrelevant title/abstract
Body composition of the host influences dendritic cell phenotype in patients treated for colorectal cancer	2016	Tumour Biol	10.1007/s13277-016-5009-y	Irrelevant title/abstract
Effect of chronic central administration of glucagon-like peptide-1 (7-36) amide on food consumption and body weight in normal and obese rats	1998	Obes Res	10.1002/j.1550-8528.1998.tb00329.x	Irrelevant title/abstract
The pathological response to neoadjuvant chemotherapy with FOLFOX-4 for colorectal liver metastases: a comparative study	2007	Virchows Arch	10.1007/s00428-007-0497-1	Irrelevant title/abstract
Diabetes and risk of esophageal and gastric adenocarcinomas	2012	Int J Cancer	10.1002/ijc.27390	Irrelevant title/abstract
Intraperitoneal access via direct puncture is an alternative way to deliver intraperitoneal chemotherapy in ovarian, fallopian tube and primary peritoneal cancer	2009	Gynecol Oncol	10.1016/j.ygyno.2009.03.034	Irrelevant title/abstract
Coffee, decaffeinated coffee, tea, and pancreatic cancer risk: a pooled-analysis of two Italian case-control studies	2011	Eur J Cancer Prev	10.1097/CEJ.0b013e32834572e7	Irrelevant title/abstract
Associations between cigarette smoking and biliary tract cancer by anatomic subsite and sex: a prospective cohort study in Japan	2022	Cancer Causes Control	10.1007/s10552-022-01600-y	Irrelevant title/abstract
Gut Microbiome Modification through Dietary Intervention in Patients with Colorectal Cancer: Protocol for a Prospective, Interventional, Controlled, Randomized Clinical Trial in Patients with Scheduled Surgical Intervention for CRC	2022	J Clin Med	10.3390/jcm11133613	Irrelevant title/abstract
Physical Activity and Colorectal Cancer Risk by Sex, Race/Ethnicity, and Subsite: The Multiethnic Cohort Study	2019	Cancer Prev Res (Phila)	10.1158/1940-6207.CAPR-18-0452	Irrelevant title/abstract
The value of pretreatment serum butyrylcholinesterase level as a novel prognostic biomarker in patients with cervical cancer treated with primary (chemo-)radiation therapy	2019	Strahlenther Onkol	10.1007/s00066-019-01430-z	Irrelevant title/abstract
Expression of glutamate-cysteine ligase during mouse development	2002	Mol Reprod Dev	10.1002/mrd.10076	Irrelevant title/abstract
Dietary sugar intake increases liver tumor incidence in female mice	2016	Sci Rep	10.1038/srep22292	Irrelevant title/abstract
Inverse relationship between moderate alcohol intake and rectal cancer: analysis of the North Carolina Colon Cancer Study	2011	Dis Colon Rectum	10.1007/DCR.0b013e3182125577	Irrelevant title/abstract
Differences in colorectal cancer (CRC) patients who did and did not undergo screening: Results from the 45 and Up Study cohort	2021	Cancer Epidemiol	10.1016/j.canep.2021.101936	Irrelevant title/abstract
Akkermansia muciniphila: paradigm for next-generation beneficial microorganisms	2022	Nat Rev Gastroenterol Hepatol	10.1038/s41575-022-00631-9	Irrelevant title/abstract
Dose-response effects of ectopic agouti protein on iron overload and age-associated aspects of the Avy/a obese mouse phenome	2005	Peptides	10.1016/j.peptides.2004.12.033	Irrelevant title/abstract
Clinical significance of ghrelin expression in the gastric mucosa of morbidly obese patients	2013	World J Surg	10.1007/s00268-013-2209-0	Irrelevant title/abstract
Risk Factors for and Management of Postpancreatectomy Hepatic Steatosis	2017	Scand J Surg	10.1177/1457496916669630	Irrelevant title/abstract
Angiomyolipoma of the Adrenal Gland: A Report of Two Cases and Review of the Literature	2017	Am J Case Rep	10.12659/ajcr.903908	Irrelevant title/abstract
Periodontal disease as a risk factor for sporadic colorectal cancer: results from COLDENT study	2022	Cancer Causes Control	10.1007/s10552-021-01541-y	Irrelevant title/abstract
Hepatitis B virus infection and metabolic syndrome: fact or fiction?	2015	J Gastroenterol Hepatol	10.1111/jgh.12700	Irrelevant title/abstract
Diabetes mellitus, glycated haemoglobin and C-peptide levels in relation to pancreatic cancer risk: a study within the European Prospective Investigation into Cancer and Nutrition (EPIC) cohort	2011	Diabetologia	10.1007/s00125-011-2316-0	Irrelevant title/abstract
SAFE biopsy: a validated method for large-scale staging of liver fibrosis in chronic hepatitis C	2009	Hepatology	10.1002/hep.22859	Irrelevant title/abstract
Protective and Recovery Effects of Resveratrol Supplementation on Exercise Performance and Muscle Damage following Acute Plyometric Exercise	2021	Nutrients	10.3390/nu13093217	Irrelevant title/abstract
Patients with morbid obesity don't get life-saving bone marrow transplants	1999	Obes Surg	10.1381/096089299765553863	Irrelevant title/abstract
DNA Methylation Profiling of Human Hepatocarcinogenesis	2021	Hepatology	10.1002/hep.31659	Irrelevant title/abstract
The correlation of extranodal invasion with other prognostic parameters in lymph node positive breast cancer	2007	J Surg Oncol	10.1002/jso.20758	Irrelevant title/abstract
Obesity as a risk factor for certain types of cancer	1998	Lipids	10.1007/s11745-998-0305-8	Irrelevant title/abstract
Outcomes of abdominal esophageal cancer patients who were treated with esophagectomy	2018	Mol Clin Oncol	10.3892/mco.2017.1510	Irrelevant title/abstract
Lipid biology	2009	Pancreatology	10.1159/000235624	Irrelevant title/abstract
An obesity-associated gut microbiome reprograms the intestinal epigenome and leads to altered colonic gene expression	2018	Genome Biol	10.1186/s13059-018-1389-1	Irrelevant title/abstract
Visfatin expression analysis in association with recruitment and activation of human and rodent brown and brite adipocytes	2015	Adipocyte	10.1080/21623945.2015.1122854	Irrelevant title/abstract
Chinese Propolis Prevents Obesity and Metabolism Syndromes Induced by a High Fat Diet and Accompanied by an Altered Gut Microbiota Structure in Mice	2020	Nutrients	10.3390/nu12040959	Irrelevant title/abstract
Relationship over time between psychological distress and physical activity in colorectal cancer survivors	2009	J Clin Oncol	10.1200/JCO.2008.18.5157	Irrelevant title/abstract
Is the Real Prevalence of Pancreatic Neuroendocrine Tumors Underestimated? A Retrospective Study on a Large Series of Pancreatic Specimens	2019	Neuroendocrinology	10.1159/000499606	Irrelevant title/abstract
Mitochondrial alterations in fatty liver diseases	2023	J Hepatol	10.1016/j.jhep.2022.09.020	Irrelevant title/abstract
Obesity and insulin resistance in breast cancer--chemoprevention strategies with a focus on metformin	2011	Breast	10.1016/S0960-9776(11)70291-0	Irrelevant title/abstract
The hepatitis C virus core protein inhibits adipose triglyceride lipase (ATGL)-mediated lipid mobilization and enhances the ATGL interaction with comparative gene identification 58 (CGI-58) and lipid droplets	2014	J Biol Chem	10.1074/jbc.M114.587816	Irrelevant title/abstract
Acetylation of lysine 109 modulates pregnane X receptor DNA binding and transcriptional activity	2016	Biochim Biophys Acta	10.1016/j.bbagrm.2016.01.006	Irrelevant title/abstract
The association between a functional CYP1A1 polymorphism and colorectal neoplasia risk in post menopausal women	2010	Dig Dis Sci	10.1007/s10620-009-1105-9	Irrelevant title/abstract
MARCH1 regulates insulin sensitivity by controlling cell surface insulin receptor levels	2016	Nat Commun	10.1038/ncomms12639	Irrelevant title/abstract
Autophagy in nonalcoholic steatohepatitis	2011	Expert Rev Gastroenterol Hepatol	10.1586/egh.11.4	Irrelevant title/abstract
Association between plant-based diets and metabolic syndrome in obese adults from Iran: a cross-sectional study	2023	BMC Endocr Disord	10.1186/s12902-023-01358-7	Irrelevant title/abstract
Understanding the potential and challenges of adenoma treatment as a prevention opportunity: insights from the BeWEL formative study	2012	Prev Med	10.1016/j.ypmed.2011.10.017	Irrelevant title/abstract
Less is more: clinical utility of postoperative laboratory testing following minimally invasive hysterectomy for endometrial cancer	2023	Am J Obstet Gynecol	10.1016/j.ajog.2022.07.056	Irrelevant title/abstract
Results of gastric bypass plus resection of the distal excluded gastric segment in patients with morbid obesity	2005	J Gastrointest Surg	10.1016/j.gassur.2004.05.006	Irrelevant title/abstract
Negative impact of sarcopenia on survival in elderly patients with colorectal cancer receiving surgery: A propensity‑score matched analysis	2024	Oncol Lett	10.3892/ol.2024.14224	Irrelevant title/abstract
Long-term changes in hepatic fibrosis following hepatitis C viral clearance in patients with and without HIV	2019	Antivir Ther	10.3851/IMP3327	Irrelevant title/abstract
The novel inhibitory effect of Pangdahai on fatty acid synthase	2008	IUBMB Life	10.1002/iub.28	Irrelevant title/abstract
Predicting the Risk of Weight Loss After Esophageal Cancer Surgery	2019	Ann Surg Oncol	10.1245/s10434-019-07352-5	Irrelevant title/abstract
A Retrospective Study of Postoperative Outcomes in 98 Patients Diagnosed with Gastrointestinal Stromal Tumor (GIST) of the Upper, Middle, and Lower Gastrointestinal Tract Between 2009 and 2019 at a Single Center in Poland	2021	Med Sci Monit	10.12659/MSM.932809	Irrelevant title/abstract
Insulin resistance, acanthosis nigricans, and hypertriglyceridemia	2005	J Am Acad Dermatol	10.1016/j.jaad.2004.10.867	Irrelevant title/abstract
Early changes in serum visfatin after abdominal surgery: a new pro-inflammatory marker in diagnosis?	2015	Biomed Pap Med Fac Univ Palacky Olomouc Czech Repub	10.5507/bp.2014.012	Irrelevant title/abstract
Succinate aggravates NAFLD progression to liver cancer on the onset of obesity: An in silico model	2018	J Bioinform Comput Biol	10.1142/S0219720018500087	Irrelevant title/abstract
Impact of visceral adipose tissue on long-term outcomes after gastrectomy for advanced gastric cancer	2022	Nutrition	10.1016/j.nut.2022.111619	Irrelevant title/abstract
Is it about time to develop social surgery?	2023	Am J Surg	10.1016/j.amjsurg.2022.09.016	Irrelevant title/abstract
Prognostic value of advanced lung cancer inflammation index in patients with colorectal cancer liver metastases undergoing surgery	2022	Tumori	10.1177/0300891620983465	Irrelevant title/abstract
Intramuscular Transplantation Improves Engraftment Rates for Esophageal Patient-Derived Tumor Xenografts	2016	Ann Surg Oncol	10.1245/s10434-015-4425-3	Irrelevant title/abstract
Annual Report to the Nation on the status of cancer, 1975-2008, featuring cancers associated with excess weight and lack of sufficient physical activity	2012	Cancer	10.1002/cncr.27514	Irrelevant title/abstract
Surgical and pathological outcomes of laparoscopic surgery for transverse colon cancer	2008	Int J Colorectal Dis	10.1007/s00384-008-0471-7	Irrelevant title/abstract
Body composition parameters, immunonutritional indexes, and surgical outcome of pancreatic cancer patients resected after neoadjuvant therapy: A retrospective, multicenter analysis	2023	Front Nutr	10.3389/fnut.2023.1065294	Irrelevant title/abstract
Cancer in Europe: new report, recent efforts take continent-wide perspective	2008	J Natl Cancer Inst	10.1093/jnci/djn337	Irrelevant title/abstract
Cyclooxygenase 2 polymorphism and colorectal cancer: -765G>C variant modifies risk associated with smoking and body mass index	2008	World J Gastroenterol	10.3748/wjg.14.1785	Irrelevant title/abstract
Urban-rural disparity in colorectal cancer incidence and increasing trend in relation to socioeconomic development and urbanization in China	2018	J Int Med Res	10.1177/0300060518791090	Irrelevant title/abstract
Toll-like receptor 4: a target for chemoprevention of hepatocellular carcinoma in obesity and steatohepatitis	2018	Oncotarget	10.18632/oncotarget.25685	Irrelevant title/abstract
Postoperative pulmonary complications following major elective abdominal surgery: a cohort study	2016	Perioper Med (Lond)	10.1186/s13741-016-0037-0	Irrelevant title/abstract
Fat-free muscle area measured by magnetic resonance imaging predicts overall survival of patients undergoing radioembolization of colorectal cancer liver metastases	2019	Eur Radiol	10.1007/s00330-018-5976-z	Irrelevant title/abstract
The isoform-specific functions of the c-Jun N-terminal Kinases (JNKs): differences revealed by gene targeting	2006	Bioessays	10.1002/bies.20458	Irrelevant title/abstract
The Mediating Role of Comorbidities on the Relationship Between Serum Vitamin D and Five-Year Mortality Risk in Colon Cancer Patients	2024	Nutr Cancer	10.1080/01635581.2024.2377844	Irrelevant title/abstract
Effect of adiponectin and ghrelin on apoptosis of Barrett adenocarcinoma cell line	2008	Dig Dis Sci	10.1007/s10620-007-9922-1	Irrelevant title/abstract
The Microbiota and Pancreatic Cancer	2019	Gastroenterol Clin North Am	10.1016/j.gtc.2019.04.008	Irrelevant title/abstract
Adipose-derived mesenchymal stem cells differentiate into heterogeneous cancer-associated fibroblasts in a stroma-rich xenograft model	2021	Sci Rep	10.1038/s41598-021-84058-3	Irrelevant title/abstract
Relationship Between Prognostic Nutritional Index and Mortality in Overweight or Obese Patients with Cancer: A Multicenter Observational Study	2021	J Inflamm Res	10.2147/JIR.S321724	Irrelevant title/abstract
Giant Extra-Adrenal Retroperitoneal Myelolipoma With Incidental Gastric Mesenchymal Neoplasias	2015	Int Surg	10.9738/INTSURG-D-14-00128.1	Irrelevant title/abstract
Obesity and non-alcoholic steatohepatitis in immunotherapy for hepatocellular carcinoma	2023	Hepatol Int	10.1007/s12072-023-10533-w	Irrelevant title/abstract
Bariatric surgery stirs symbionts to counteract diabesity by CA(7)Sting a liver-generated bile acid into the mix	2021	Cell Host Microbe	10.1016/j.chom.2021.02.011	Irrelevant title/abstract
Emerging metabolic risk factors in hepatocellular carcinoma and their influence on the liver microenvironment	2018	Biochim Biophys Acta Mol Basis Dis	10.1016/j.bbadis.2017.11.026	Irrelevant title/abstract
Cancer stem cells: advances in biology and clinical translation-a Keystone Symposia report	2021	Ann N Y Acad Sci	10.1111/nyas.14719	Irrelevant title/abstract
Preventive services and health behaviors among people with spinal cord injury	2005	J Spinal Cord Med	10.1080/10790268.2005.11753797	Irrelevant title/abstract
Incidence and risk factors of tuberculosis in patients following gastrectomy or endoscopic submucosal dissection: a cohort analysis of country-level data	2023	Gastric Cancer	10.1007/s10120-023-01367-4	Irrelevant title/abstract
Risk factors affecting unplanned reoperation after laparoscopic gastrectomy for gastric cancer: experience from a high-volume center	2017	Surg Endosc	10.1007/s00464-017-5423-2	Irrelevant title/abstract
Weight Loss and/or Sulindac Mitigate Obesity-associated Transcriptome, Microbiome, and Protumor Effects in a Murine Model of Colon Cancer	2022	Cancer Prev Res (Phila)	10.1158/1940-6207.CAPR-21-0531	Irrelevant title/abstract
Is low cholesterol a risk factor for cancer mortality?	2018	Eur J Cancer Prev	10.1097/CEJ.0000000000000391	Irrelevant title/abstract
Ulvophyte Green Algae Caulerpa lentillifera: Metabolites Profile and Antioxidant, Anticancer, Anti-Obesity, and In Vitro Cytotoxicity Properties	2023	Molecules	10.3390/molecules28031365	Irrelevant title/abstract
Lymphoplasmacytic sclerosing pancreatitis	2005	Ann Diagn Pathol	10.1016/j.anndiagpath.2005.04.014	Irrelevant title/abstract
The value of residual liver volume as a predictor of hepatic dysfunction and infection after major liver resection	2005	Gut	10.1136/gut.2004.046524	Irrelevant title/abstract
Epidemiology of esophageal cancer, especially adenocarcinoma of the esophagus and esophagogastric junction	2000	Recent Results Cancer Res	10.1007/978-3-642-59600-1_1	Irrelevant title/abstract
Transcriptional Regulation of Hepatic Autophagy by Nuclear Receptors	2022	Cells	10.3390/cells11040620	Irrelevant title/abstract
Non-Alcoholic Steatohepatitis-Related Hepatocellular Carcinoma: A Growing Epidemic?	2015	Dig Dis	10.1159/000438473	Irrelevant title/abstract
Pre-operative low muscle mass is associated with major complications and lower recurrence-free survival after gastric cancer surgery	2021	ANZ J Surg	10.1111/ans.16590	Irrelevant title/abstract
Occult gastric signet ring cell carcinoma presenting as spermatic cord and testicular metastases: "Krukenberg tumor" in a male patient	2010	Pathol Res Pract	10.1016/j.prp.2010.02.006	Irrelevant title/abstract
Outcome of bariatric surgery in older patients	2018	Surg Obes Relat Dis	10.1016/j.soard.2018.08.007	Irrelevant title/abstract
[Importance of the 11β-hydroxysteroid dehydrogenase enzyme in clinical disorders]	2013	Orv Hetil	10.1556/OH.2013.29558	Irrelevant title/abstract
A randomised controlled trial of a Mediterranean Dietary Intervention for Adults with Non Alcoholic Fatty Liver Disease (MEDINA): study protocol	2016	BMC Gastroenterol	10.1186/s12876-016-0426-3	Irrelevant title/abstract
Impact of body mass index on the short-term outcomes of resected gastrointestinal stromal tumors	2017	J Surg Res	10.1016/j.jss.2017.05.010	Irrelevant title/abstract
Intraoperative Archive of Right Colonic Vascular Variability Aids Central Vascular Ligation and Redefines Gastrocolic Trunk of Henle Variants	2017	Dis Colon Rectum	10.1097/DCR.0000000000000720	Irrelevant title/abstract
Laparoscopy-assisted distal gastrectomy for early gastric cancer in obese and nonobese patients	2004	Surg Endosc	10.1007/s00464-003-9310-7	Irrelevant title/abstract
Management of Obesity	2016	J Clin Oncol	10.1200/JCO.2016.66.8806	Irrelevant title/abstract
11β-Hydroxysteroid Dehydrogenases and Hypertension in the Metabolic Syndrome	2017	Curr Hypertens Rep	10.1007/s11906-017-0797-z	Irrelevant title/abstract
B cell contribution to immunometabolic dysfunction and impaired immune responses in obesity	2022	Clin Exp Immunol	10.1093/cei/uxac079	Irrelevant title/abstract
Colorectal Cancer Awareness and Screening Preference: A Survey during the Malaysian World Digestive Day Campaign	2015	Asian Pac J Cancer Prev	10.7314/apjcp.2015.16.18.8345	Irrelevant title/abstract
Circulating Levels of Inflammatory and Metabolic Biomarkers and Risk of Esophageal Adenocarcinoma and Barrett Esophagus: Systematic Review and Meta-analysis	2020	Cancer Epidemiol Biomarkers Prev	10.1158/1055-9965.EPI-20-0572	Irrelevant title/abstract
Predicting the Recurrence of Gastric Cancer Using the Textural Features of Perigastric Adipose Tissue on [(18)F]FDG PET/CT	2022	Int J Mol Sci	10.3390/ijms231911985	Irrelevant title/abstract
Cross-sectional associations between angiotensin-converting enzyme inhibitor use and cancer diagnosis in US adults	2020	Clin Exp Med	10.1007/s10238-020-00622-7	Irrelevant title/abstract
Nomogram based on intramuscular adipose tissue content for predicting the prognosis of patients with gallbladder cancer after radical resection	2022	Transl Cancer Res	10.21037/tcr-22-123	Irrelevant title/abstract
Generic planning target margin for rectal cancer treatment setup variation	2009	Int J Radiat Oncol Biol Phys	10.1016/j.ijrobp.2008.10.016	Irrelevant title/abstract
Worldwide Esophageal Cancer Collaboration: clinical staging data	2016	Dis Esophagus	10.1111/dote.12493	Irrelevant title/abstract
Anastomotic Leakage after Gastrectomy for Gastric Cancer	2023	J Gastrointestin Liver Dis	10.15403/jgld-5238	Irrelevant title/abstract
Obesity and gastrointestinal cancer	2010	Br J Surg	10.1002/bjs.7079	Irrelevant title/abstract
Body mass index, physical activity and the risk of pancreatic cancer in relation to smoking status and history of diabetes: a large-scale population-based cohort study in Japan--the JPHC study	2007	Cancer Causes Control	10.1007/s10552-007-9002-z	Irrelevant title/abstract
Alpha-fetoprotein is a significant prognostic factor for gastric cancer: Results from a propensity score matching analysis after curative resection	2017	Eur J Surg Oncol	10.1016/j.ejso.2017.04.005	Irrelevant title/abstract
Geographic and Temporal Trends in COVID-Associated Acute Kidney Injury in the National COVID Cohort Collaborative	2023	Clin J Am Soc Nephrol	10.2215/CJN.0000000000000192	Irrelevant title/abstract
Functional outcome after Ivor Lewis esophagectomy for cancer	2016	J Surg Oncol	10.1002/jso.24084	Irrelevant title/abstract
Familial adenomatous polyposis in a patient with unexplained mental retardation	2007	Nat Clin Pract Neurol	10.1038/ncpneuro0658	Irrelevant title/abstract
The translational regulator FMRP controls lipid and glucose metabolism in mice and humans	2019	Mol Metab	10.1016/j.molmet.2019.01.002	Irrelevant title/abstract
[Intraabdominal dermoid cyst in the differential diagnosis of ascites]	2007	Dtsch Med Wochenschr	10.1055/s-2007-991662	Irrelevant title/abstract
Impact of obesity on bowel preparation for colonoscopy	2009	Clin Gastroenterol Hepatol	10.1016/j.cgh.2009.02.014	Irrelevant title/abstract
Clinicopathological features of colon adenocarcinoma in Qazvin, Iran: a 16 year study	2014	Asian Pac J Cancer Prev	10.7314/apjcp.2014.15.2.951	Irrelevant title/abstract
Preventive role of dietary fiber in gastric cardia cancers	2001	Nutr Rev	10.1111/j.1753-4887.2001.tb06965.x	Irrelevant title/abstract
Synergistic interaction between lipid-loading and doxorubicin exposure in Huh7 hepatoma cells results in enhanced cytotoxicity and cellular oxidative stress: implications for acute and chronic care of obese cancer patients	2015	Toxicol Res (Camb)	10.1039/c5tx00173k	Irrelevant title/abstract
Piceatannol attenuates fat accumulation and oxidative stress in steatosis-induced HepG2 cells	2020	Curr Res Food Sci	10.1016/j.crfs.2020.03.008	Irrelevant title/abstract
An imaginary cuboid: chest, abdomen, vertebral column and perineum, different parts of the same whole in the harmonic functioning of the pelvic floor	2019	Tech Coloproctol	10.1007/s10151-019-01996-x	Irrelevant title/abstract
Use of an upper midline incision for living donor partial hepatectomy: a series of 143 consecutive cases	2011	Liver Transpl	10.1002/lt.22337	Irrelevant title/abstract
Feasibility of robotic pancreaticoduodenectomy	2013	Br J Surg	10.1002/bjs.9135	Irrelevant title/abstract
The impact of acute skeletal muscle loss after gastrointestinal cancer surgery on physical function	2023	PM R	10.1002/pmrj.12774	Irrelevant title/abstract
A Two-Phase Approach using Mask R-CNN and 3D U-Net for High-Accuracy Automatic Segmentation of Pancreas in CT Imaging	2021	Comput Methods Programs Biomed	10.1016/j.cmpb.2021.106141	Irrelevant title/abstract
Quantitative magnetic resonance imaging evaluation of hepatic fat content with iron deposition: will it be disturbed?	2019	J Int Med Res	10.1177/0300060519836033	Irrelevant title/abstract
Is malnutrition still a risk factor of postoperative complications in gastric cancer surgery?	2008	Clin Nutr	10.1016/j.clnu.2008.03.002	Irrelevant title/abstract
The differing influence of several factors on the development of fatty liver with elevation of liver enzymes between genders with metabolic syndrome: A cross-sectional study	2017	PLoS One	10.1371/journal.pone.0177925	Irrelevant title/abstract
Guidelines for the use and interpretation of assays for monitoring autophagy (4th edition)(1)	2021	Autophagy	10.1080/15548627.2020.1797280	Irrelevant title/abstract
Uncoupling of Metabolic Health from Longevity through Genetic Alteration of Adipose Tissue Lipid-Binding Proteins	2017	Cell Rep	10.1016/j.celrep.2017.09.051	Irrelevant title/abstract
Body Composition Measurements from Birth through 5 Years: Challenges, Gaps, and Existing & Emerging Technologies-A National Institutes of Health workshop	2020	Obes Rev	10.1111/obr.13033	Irrelevant title/abstract
Investigation on potential associations of oxidatively generated DNA/RNA damage with lung, colorectal, breast, prostate and total cancer incidence	2019	Sci Rep	10.1038/s41598-019-42596-x	Irrelevant title/abstract
Non-viral factors contributing to hepatocellular carcinoma	2013	World J Hepatol	10.4254/wjh.v5.i6.311	Irrelevant title/abstract
The oral cavity microbiota: between health, oral disease, and cancers of the aerodigestive tract	2017	Can J Microbiol	10.1139/cjm-2016-0603	Irrelevant title/abstract
Significance of Preoperative Modified Nutritional Risk Index in Patients With Gastric Cancer After Curative Resection	2024	In Vivo	10.21873/invivo.13434	Irrelevant title/abstract
Caspases in metabolic disease and their therapeutic potential	2018	Cell Death Differ	10.1038/s41418-018-0111-x	Irrelevant title/abstract
Diet as moderator in the association of adiposity with inflammatory biomarkers among adolescents in the HELENA study	2019	Eur J Nutr	10.1007/s00394-018-1749-3	Irrelevant title/abstract
Race/Ethnicity, gender, weight status, and colorectal cancer screening	2011	J Obes	10.1155/2011/314619	Irrelevant title/abstract
Determinants of plasma 25-hydroxyvitamin D and development of prediction models in three US cohorts	2012	Br J Nutr	10.1017/S0007114511007409	Irrelevant title/abstract
Serial surveillance of carcinoid heart disease: factors associated with echocardiographic progression and mortality	2014	Br J Cancer	10.1038/bjc.2014.468	Irrelevant title/abstract
Chronic Ethanol Consumption and Generation of Etheno-DNA Adducts in Cancer-Prone Tissues	2018	Adv Exp Med Biol	10.1007/978-3-319-98788-0_6	Irrelevant title/abstract
Stimulator of interferon genes agonists attenuate type I diabetes progression in NOD mice	2019	Immunology	10.1111/imm.13122	Irrelevant title/abstract
Does prehabilitation modify muscle mass in patients with rectal cancer undergoing neoadjuvant therapy? A subanalysis from the REx randomised controlled trial	2020	Tech Coloproctol	10.1007/s10151-020-02262-1	Irrelevant title/abstract
The role of body mass index, physical activity, and diet in colorectal cancer recurrence and survival: a review of the literature	2010	American Journal of Clinical Nutrition	10.3945/ajcn.2009.29005	BMI classification did not meet the inclusion criteria
A matched-pair analysis of laparoscopic versus open pancreaticoduodenectomy: oncological outcomes using Leeds Pathology Protocol	2014	Hepatobiliary Pancreat Dis Int	10.1016/s1499-3872(14)60048-5	Irrelevant title/abstract
Measuring Rectal Cancer Tumor Height: Concordance Between Clinical Examination and MRI	2022	Dis Colon Rectum	10.1097/DCR.0000000000002282	Irrelevant title/abstract
Positive Predictive Value for Multitarget Stool DNA After Bariatric and Metabolic Surgery	2023	Gastro Hep Adv	10.1016/j.gastha.2023.06.005	Irrelevant title/abstract
Hydro alcoholic green tea extract effect on high fat diet treated NMRI mice and 3T3L1 cells	2021	J Diabetes Metab Disord	10.1007/s40200-021-00794-3	Irrelevant title/abstract
Well-Differentiated Papillary Mesothelioma with Omental Calcifications: A Case Report and Review of the Literature	2020	Am J Case Rep	10.12659/AJCR.920487	Irrelevant title/abstract
D2 Lymph Node Dissections during Reduced-port Robotic Distal Subtotal Gastrectomy and Conventional Laparoscopic Surgery Performed by a Single Surgeon in a High-volume Center: a Propensity Score-matched Analysis	2020	J Gastric Cancer	10.5230/jgc.2020.20.e36	Irrelevant title/abstract
Endoscopic management of colocutaneous fistula in a morbidly obese woman (with video)	2008	Gastrointest Endosc	10.1016/j.gie.2007.10.036	Irrelevant title/abstract
Alström syndrome: Renal findings in correlation with obesity, insulin resistance, dyslipidemia and cardiomyopathy in 38 patients prospectively evaluated at the NIH clinical center	2018	Mol Genet Metab	10.1016/j.ymgme.2018.07.010	Irrelevant title/abstract
The effect of diet on risk of cancer	2002	Lancet	10.1016/S0140-6736(02)09958-0	Irrelevant title/abstract
Associated Factors of Survival Rate and Screening for Colorectal Cancer in Iran: a Systematic Review	2020	J Gastrointest Cancer	10.1007/s12029-019-00275-0	Irrelevant title/abstract
Perioperative Risk Factors for Postoperative Pulmonary Complications After Minimally Invasive Esophagectomy	2024	Int J Gen Med	10.2147/IJGM.S449530	Irrelevant title/abstract
The transcription factor FOXA2 suppresses gastric tumorigenesis in vitro and in vivo	2015	Dig Dis Sci	10.1007/s10620-014-3290-4	Irrelevant title/abstract
Defining postoperative weight change after pancreatectomy: Factors associated with distinct and dynamic weight trajectories	2020	Surgery	10.1016/j.surg.2020.07.056	Irrelevant title/abstract
Operative and long-term oncologic outcomes of laparoscopic versus open major liver resection in patients with a high body mass index (> 25 kg/m(2)): a propensity score matching analysis	2022	Surg Endosc	10.1007/s00464-022-09114-z	Irrelevant title/abstract
Leptin promotes fatty acid oxidation and OXPHOS via the c-Myc/PGC-1 pathway in cancer cells	2019	Acta Biochim Biophys Sin (Shanghai)	10.1093/abbs/gmz058	Irrelevant title/abstract
Lower zinc-alpha2-glycoprotein production by adipose tissue and liver in obese patients unrelated to insulin resistance	2009	J Clin Endocrinol Metab	10.1210/jc.2009-0758	Irrelevant title/abstract
Chondrolipoma of the stomach	2019	BMJ Case Rep	10.1136/bcr-2018-228757	Irrelevant title/abstract
Sarcopenia is a reliable prognostic factor in patients with advanced pancreatic cancer receiving FOLFIRINOX chemotherapy	2019	Pancreatology	10.1016/j.pan.2018.11.001	Irrelevant title/abstract
Lymph node retrieval after dissolution of surrounding adipose tissue for pathological examination of colorectal cancer	2018	Oncol Lett	10.3892/ol.2017.7629	Irrelevant title/abstract
Hepatic angiomyolipoma: a retrospective study of 25 cases	2008	Surg Today	10.1007/s00595-007-3669-3	Irrelevant title/abstract
Gut microbiota: Obesity-induced microbial metabolite promotes HCC	2013	Nat Rev Gastroenterol Hepatol	10.1038/nrgastro.2013.121	Irrelevant title/abstract
Structure-functional implications of longevity protein p66Shc in health and disease	2020	Ageing Res Rev	10.1016/j.arr.2020.101139	Irrelevant title/abstract
Risk factors for developing oral 5-aminolevulinic acid-induced side effects in patients undergoing fluorescence guided resection	2013	Photodiagnosis Photodyn Ther	10.1016/j.pdpdt.2013.03.007	Irrelevant title/abstract
National disparities in colorectal cancer screening in patients with comorbid conditions: an analysis of the Behavioral Risk Factor Surveillance System	2021	J Osteopath Med	10.1515/jom-2021-0066	Irrelevant title/abstract
Gastrointestinal Malignancies	2017	Prim Care	10.1016/j.pop.2017.07.013	Irrelevant title/abstract
The more the messier: centrosome amplification as a novel biomarker for personalized treatment of colorectal cancers	2016	J Biomed Res	10.7555/JBR.30.20150109	Irrelevant title/abstract
Hepatocyte-specific PKCβ deficiency protects against high-fat diet-induced nonalcoholic hepatic steatosis	2021	Mol Metab	10.1016/j.molmet.2020.101133	Irrelevant title/abstract
Does the microbiota play a role in the pathogenesis of autoimmune diseases?	2015	Gut	10.1136/gutjnl-2014-308514	Irrelevant title/abstract
Intra-pancreatic fat deposition: bringing hidden fat to the fore	2022	Nat Rev Gastroenterol Hepatol	10.1038/s41575-021-00551-0	Irrelevant title/abstract
Lifestyle Factors and Bowel Preparation for Screening Colonoscopy	2018	Ann Coloproctol	10.3393/ac.2018.03.13	Irrelevant title/abstract
Don't take cancer sitting down: a new survivorship research agenda	2013	Cancer	10.1002/cncr.28028	Irrelevant title/abstract
Aging among persons with hemophilia: contemporary concerns	2016	Semin Hematol	10.1053/j.seminhematol.2015.10.004	Irrelevant title/abstract
Supraumbilical dermal sclerosis and fat necrosis from chemoembolization of hepatocellular carcinoma	1998	J Vasc Interv Radiol	10.1016/s1051-0443(98)70336-7	Irrelevant title/abstract
Changing pattern of hepatocellular carcinoma (HCC) and its risk factors in Egypt: possibilities for prevention	2008	Mutat Res	10.1016/j.mrrev.2008.01.005	Irrelevant title/abstract
Laparoscopic <em>versus</em> Open Surgery in Colorectal Cancer: Is Laparoscopy Safe Enough?	2022	J Coll Physicians Surg Pak	10.29271/jcpsp.2022.09.1170	Irrelevant title/abstract
High-Fat Diet Enhances the Liver Metastasis Potential of Colorectal Cancer through Microbiota Dysbiosis	2022	Cancers (Basel)	10.3390/cancers14112573	Irrelevant title/abstract
Hepatitis D virus infection, cirrhosis and hepatocellular carcinoma in The Gambia	2019	J Viral Hepat	10.1111/jvh.13065	Irrelevant title/abstract
Prophylactic meshes in the abdominal wall	2017	Chirurg	10.1007/s00104-016-0229-7	Irrelevant title/abstract
Tea, obesity, and diabetes	2006	Mol Nutr Food Res	10.1002/mnfr.200500109	Irrelevant title/abstract
Allometric versus traditional body-shape indices and risk of colorectal cancer: a Mendelian randomization analysis	2024	Int J Obes (Lond)	10.1038/s41366-024-01479-6	Irrelevant title/abstract
New Insights in the Control of Fat Homeostasis: The Role of Neurotensin	2022	Int J Mol Sci	10.3390/ijms23042209	Irrelevant title/abstract
Pharmacokinetics of obese adults: Not only an increase in weight	2023	Biomed Pharmacother	10.1016/j.biopha.2023.115281	Irrelevant title/abstract
Value of preoperative esophagogastroduodenoscopy in morbidly obese patients undergoing laparoscopic Roux-en-Y gastric bypass	2013	Acta Chir Belg	10.1080/00015458.2013.11680922	Irrelevant title/abstract
Dysregulation of autophagy acts as a pathogenic mechanism of non-alcoholic fatty liver disease (NAFLD) induced by common environmental pollutants	2021	Ecotoxicol Environ Saf	10.1016/j.ecoenv.2021.112256	Irrelevant title/abstract
Endoscopic therapy of sporadic non-ampullary duodenal adenomas, single centre retrospective analysis	2023	Scand J Gastroenterol	10.1080/00365521.2022.2114810	Irrelevant title/abstract
Central obesity early in adulthood may affect outcomes of hepatocellular carcinoma	2015	Gastroenterology	10.1053/j.gastro.2015.05.064	Irrelevant title/abstract
Demographic characteristics and the first program of colorectal cancer (CRC) screening in north of Iran (2016)	2018	J Gastrointest Oncol	10.21037/jgo.2018.04.04	Irrelevant title/abstract
Impact of obstructive sleep apnea in transsphenoidal pituitary surgery: An analysis of inpatient data	2018	Laryngoscope	10.1002/lary.26731	Irrelevant title/abstract
Association between polyunsaturated fatty acids in adipose tissue and mortality of colorectal cancer patients	2024	Nutrition	10.1016/j.nut.2024.112358	Irrelevant title/abstract
Metastatic malignancies and the effect on arterial stiffness and blood pressure levels: the possible role of chemotherapy	2018	Onco Targets Ther	10.2147/OTT.S156318	Irrelevant title/abstract
Web-Based Model for Predicting Time to Surgery in Young Patients with Familial Adenomatous Polyposis: An Internally Validated Study	2018	Am J Gastroenterol	10.1038/s41395-018-0278-2	Irrelevant title/abstract
Single-dose pharmacokinetic studies of abiraterone acetate in men with hepatic or renal impairment	2014	J Clin Pharmacol	10.1002/jcph.253	Irrelevant title/abstract
Usefulness of the non-distension of the stomach in the evaluation of perigastric invasion in advanced gastric cancer by CT	1998	Eur J Radiol	10.1016/s0720-048x(98)00024-2	Irrelevant title/abstract
A Risk Prediction Model for Sporadic CRC Based on Routine Lab Results	2016	Dig Dis Sci	10.1007/s10620-016-4081-x	Irrelevant title/abstract
Superior Mesenteric Vein-First Approach to Robotic Complete Mesocolic Excision for Right Colectomy: Technique and Preliminary Outcomes	2019	Dis Colon Rectum	10.1097/DCR.0000000000001412	Irrelevant title/abstract
Is Hepatitis B Virus a Player in Pancreatic Cancer?	2018	Chirurgia (Bucur)	10.21614/chirurgia.113.3.344	Irrelevant title/abstract
The association between skeletal muscle mass index (SMI) and survival after gastrectomy: A systematic review and meta-analysis of cohort studies	2023	Eur J Surg Oncol	10.1016/j.ejso.2023.07.006	Irrelevant title/abstract
Who may benefit from robotic gastrectomy?: A subgroup analysis of multicenter prospective comparative study data on robotic versus laparoscopic gastrectomy	2016	Eur J Surg Oncol	10.1016/j.ejso.2016.07.012	Irrelevant title/abstract
Probiotics, prebiotics and amelioration of diseases	2019	J Biomed Sci	10.1186/s12929-018-0493-6	Irrelevant title/abstract
Glucagon/insulin ratio in preoperative screening before pancreatic surgery: correlation with hemoglobin A1C in subjects with and without pancreatic cancer	2014	Endocrine	10.1007/s12020-013-0159-9	Irrelevant title/abstract
The burden of pancreatic cancer in Australia attributable to smoking	2019	Med J Aust	10.5694/mja2.12108	Irrelevant title/abstract
Do lifestyle factors influence colorectal cancer risk in Lynch syndrome?	2013	Fam Cancer	10.1007/s10689-013-9645-8	Irrelevant title/abstract
Body size throughout the life-course and incident benign prostatic hyperplasia-related outcomes and nocturia	2021	BMC Urol	10.1186/s12894-021-00816-5	Irrelevant title/abstract
Thyroid and renal cancers: A bidirectional association	2022	Front Oncol	10.3389/fonc.2022.951976	Irrelevant title/abstract
Review article: prognostic significance of body composition abnormalities in patients with cirrhosis	2020	Aliment Pharmacol Ther	10.1111/apt.15927	Irrelevant title/abstract
Metabolomic Profiling of Long-Term Weight Change: Role of Oxidative Stress and Urate Levels in Weight Gain	2017	Obesity (Silver Spring)	10.1002/oby.21922	Irrelevant title/abstract
Novel cancer therapy targeting microbiome	2019	Onco Targets Ther	10.2147/OTT.S207546	Irrelevant title/abstract
Mitogen-activated protein kinase kinase 3 induces cell cycle arrest via p38 activation mediated Bmi-1 downregulation in hepatocellular carcinoma	2016	Mol Med Rep	10.3892/mmr.2015.4564	Irrelevant title/abstract
Model for Identifying Individuals at Risk for Esophageal Adenocarcinoma	2018	Clin Gastroenterol Hepatol	10.1016/j.cgh.2018.03.014	Irrelevant title/abstract
RNA m6A demethylase FTO-mediated epigenetic up-regulation of LINC00022 promotes tumorigenesis in esophageal squamous cell carcinoma	2021	J Exp Clin Cancer Res	10.1186/s13046-021-02096-1	Irrelevant title/abstract
Risk factors for advanced colonic neoplasia and hyperplastic polyps in asymptomatic individuals	2003	JAMA	10.1001/jama.290.22.2959	Irrelevant title/abstract
MicroRNAs in Liver Health and Disease	2013	Curr Pathobiol Rep	10.1007/s40139-012-0005-4	Irrelevant title/abstract
Lower Rates of Unplanned Conversion to Open in Robotic Approach to Esophagectomy for Cancer	2023	Am Surg	10.1177/00031348221104249	Irrelevant title/abstract
Ethnic inequalities in cancer incidence and mortality: census-linked cohort studies with 87 million years of person-time follow-up	2016	BMC Cancer	10.1186/s12885-016-2781-4	Irrelevant title/abstract
11-Keto-β-Boswellic Acid Inhibits Lymphocyte (CD3) Infiltration Into Pancreatic Islets of Young None Obese Diabetic (NOD) Mice	2017	Horm Metab Res	10.1055/s-0043-112761	Irrelevant title/abstract
[Effects of a nutritional intervention in a fast-track program for a colorectal cancer surgery: systematic review]	2016	Nutr Hosp	10.20960/nh.402	Irrelevant title/abstract
MicroRNAs in non-alcoholic fatty liver disease: Progress and perspectives	2022	Mol Metab	10.1016/j.molmet.2022.101581	Irrelevant title/abstract
Adipocyte-Derived Extracellular Vesicles: Small Vesicles with Big Impact	2023	Front Biosci (Landmark Ed)	10.31083/j.fbl2807149	Irrelevant title/abstract
Growth in Joubert syndrome: Growth curves and physical measurements with correlation to genotype and hepatorenal disease in 170 individuals	2022	Am J Med Genet A	10.1002/ajmg.a.62593	Irrelevant title/abstract
Effect of adipose-derived mesenchymal stem cells on hepatocellular carcinoma: In vitro inhibition of carcinogenesis	2019	World J Gastroenterol	10.3748/wjg.v25.i5.567	Irrelevant title/abstract
Incidence and risk factors for umbilical incisional hernia after reduced port colorectal surgery (SIL + 1 additional port)-is an umbilical midline approach really a problem?	2022	Langenbecks Arch Surg	10.1007/s00423-021-02416-1	Irrelevant title/abstract
Comparison of the clinical efficacy of laparoscopic extralevator abdominoperineal excision (ELAPE) and non-ELAPE for low rectal cancer	2023	Updates Surg	10.1007/s13304-023-01466-y	Irrelevant title/abstract
Impact of BMI in Patients With Early Hormone Receptor-Positive Breast Cancer Receiving Endocrine Therapy With or Without Palbociclib in the PALLAS Trial	2023	J Clin Oncol	10.1200/JCO.23.00126	Irrelevant title/abstract
Comparison of oncological benefits of deep neuromuscular block in obese patients with gastric cancer (DEBLOQS_GC study): A study protocol for a double-blind, randomized controlled trial	2018	Medicine (Baltimore)	10.1097/MD.0000000000013424	Irrelevant title/abstract
Age at menarche is associated with the prevalence of non-alcoholic fatty liver disease later in life	2017	J Diabetes	10.1111/1753-0407.12379	Irrelevant title/abstract
A potential role for hepcidin in obesity-driven colorectal tumourigenesis	2018	Oncol Rep	10.3892/or.2017.6062	Irrelevant title/abstract
GDF15 Ameliorates Liver Fibrosis by Metabolic Reprogramming of Macrophages to Acquire Anti-Inflammatory Properties	2023	Cell Mol Gastroenterol Hepatol	10.1016/j.jcmgh.2023.07.009	Irrelevant title/abstract
Extracellular vesicles released by hepatocytes from gastric infusion model of alcoholic liver disease contain a MicroRNA barcode that can be detected in blood	2017	Hepatology	10.1002/hep.28838	Irrelevant title/abstract
Biomarker patterns of inflammatory and metabolic pathways are associated with risk of colorectal cancer: results from the European Prospective Investigation into Cancer and Nutrition (EPIC)	2014	Eur J Epidemiol	10.1007/s10654-014-9901-8	Irrelevant title/abstract
Leptin-Notch axis impairs 5-fluorouracil effects on pancreatic cancer	2018	Oncotarget	10.18632/oncotarget.24435	Irrelevant title/abstract
Risk factors and management of presacral abscess following total mesorectal excision for rectal cancer	2009	Dig Surg	10.1159/000231882	Irrelevant title/abstract
Can Comprehensive Imaging Analysis with Analytic Morphomics and Geriatric Assessment Predict Serious Complications in Patients Undergoing Pancreatic Surgery?	2017	J Gastrointest Surg	10.1007/s11605-017-3392-3	Irrelevant title/abstract
Do antihypertensive drugs really have antitumor effects? Baseline differences in hypertensive and non-hypertensive patients with advanced pancreatic cancer	2022	Medicine (Baltimore)	10.1097/MD.0000000000029532	Irrelevant title/abstract
Obesity and colorectal cancer	2004	Tech Coloproctol	10.1007/s10151-004-0144-7	Irrelevant title/abstract
Initial experience from a large referral center with robotic-assisted Ivor Lewis esophagogastrectomy for oncologic purposes	2013	Surg Endosc	10.1007/s00464-013-2915-6	Irrelevant title/abstract
Endoscopic ultrasound instrumentation, applications in humans, and potential veterinary applications	2003	Vet Radiol Ultrasound	10.1111/j.1740-8261.2003.tb00530.x	Irrelevant title/abstract
Myoid angioendothelioma of the spleen mimicking metastatic disease in a patient with rectal cancer: a radiologic-pathologic correlation	2013	Ann Diagn Pathol	10.1016/j.anndiagpath.2012.03.001	Irrelevant title/abstract
Childhood socioeconomic status, healthy lifestyle, and colon cancer risk in a cohort of U.S. women	2022	Prev Med	10.1016/j.ypmed.2022.107097	Irrelevant title/abstract
Self-assembled drug delivery systems. Part 6: in vitro/in vivo studies of anticancer N-octadecanoyl gemcitabine nanoassemblies	2012	Int J Pharm	10.1016/j.ijpharm.2012.03.046	Irrelevant title/abstract
Men's health in South Korea	2011	Asian J Androl	10.1038/2010.134	Irrelevant title/abstract
Nonsuppressed Glucagon After Glucose Challenge as a Potential Predictor for Glucose Tolerance	2017	Diabetes	10.2337/db16-0354	Irrelevant title/abstract
Evaluation of magnetic scope navigation in screening endoscopic examination of colorectal cancer	2012	Surg Endosc	10.1007/s00464-011-1930-8	Irrelevant title/abstract
Inhibitory G proteins and their receptors: emerging therapeutic targets for obesity and diabetes	2014	Exp Mol Med	10.1038/emm.2014.40	Irrelevant title/abstract
A healthful plant-based diet is associated with lower type 2 diabetes risk via improved metabolic state and organ function: A prospective cohort study	2024	Diabetes Metab	10.1016/j.diabet.2023.101499	Irrelevant title/abstract
The burden of colon cancer attributable to modifiable factors-The Norwegian Women and Cancer Study	2023	Int J Cancer	10.1002/ijc.34237	Irrelevant title/abstract
Mouse Embryonic Fibroblasts Protect ob/ob Mice From Obesity and Metabolic Complications	2018	Endocrinology	10.1210/en.2018-00561	Irrelevant title/abstract
A Ten-Day Grape Seed Procyanidin Treatment Prevents Certain Ageing Processes in Female Rats over the Long Term	2020	Nutrients	10.3390/nu12123647	Irrelevant title/abstract
Proteogenomic insights into the biology and treatment of pancreatic ductal adenocarcinoma	2022	J Hematol Oncol	10.1186/s13045-022-01384-3	Irrelevant title/abstract
Prognostic Significance of Low Body Mass Index and Betel-Quid Use in the 5-Year Survival Rates of Esophageal Squamous Cell Carcinoma Patients	2018	Nutr Cancer	10.1080/01635581.2019.1588983	Irrelevant title/abstract
Anthropometric factors and pancreatic cancer in a population-based case-control study in the San Francisco Bay area	2005	Cancer Causes Control	10.1007/s10552-005-0354-y	Irrelevant title/abstract
Association between human papillomavirus and adenocarcinoma of rectum and recto-sigmoid junction: a cohort study of 10,612 women in Taiwan	2010	Cancer Causes Control	10.1007/s10552-010-9631-5	Irrelevant title/abstract
Correlates of physical activity in a community sample of older adults in Appalachia	2006	J Aging Phys Act	10.1123/japa.14.4.423	Irrelevant title/abstract
[Abdominal imaging]	2004	J Radiol	10.1016/s0221-0363(04)97705-0	Irrelevant title/abstract
alpha-Adrenergic receptors may contribute to the hypertriglyceridemia associated with tumour growth	1996	Cancer Lett	10.1016/s0304-3835(96)04501-6	Irrelevant title/abstract
Insulin resistance, apoptosis, and colorectal adenoma risk	2005	Cancer Epidemiol Biomarkers Prev	10.1158/1055-9965.EPI-05-0239	Irrelevant title/abstract
Is adherence to diet, physical activity, and body weight cancer prevention recommendations associated with colorectal cancer incidence in African American women?	2016	Cancer Causes Control	10.1007/s10552-016-0760-3	Irrelevant title/abstract
Variation in adult living donor liver transplantation in the United States: Identifying opportunities for increased utilization	2023	Clin Transplant	10.1111/ctr.14924	Irrelevant title/abstract
Semaglutide reduces tumor burden in the GAN diet-induced obese and biopsy-confirmed mouse model of NASH-HCC with advanced fibrosis	2023	Sci Rep	10.1038/s41598-023-50328-5	Irrelevant title/abstract
Alleviation of Liver Dysfunction, Oxidative Stress, and Inflammation Underlines the Protective Effects of Polysaccharides from Cordyceps cicadae on High Sugar/High Fat Diet-Induced Metabolic Syndrome in Rats	2021	Chem Biodivers	10.1002/cbdv.202100065	Irrelevant title/abstract
Inhibitory effects of astaxanthin on azoxymethane-induced colonic preneoplastic lesions in C57/BL/KsJ-db/db mice	2014	BMC Gastroenterol	10.1186/s12876-014-0212-z	Irrelevant title/abstract
Alcohol consumption and metabolic syndrome: Clinical and epidemiological impact on liver disease	2023	J Hepatol	10.1016/j.jhep.2022.08.030	Irrelevant title/abstract
The incidence of co-morbidities related to obesity and overweight: a systematic review and meta-analysis	2009	BMC Public Health	10.1186/1471-2458-9-88	Irrelevant title/abstract
Comparison of Oral Contrast-Enhanced Transabdominal Ultrasound Imaging With Transverse Contrast-Enhanced Computed Tomography in Preoperative Tumor Staging of Advanced Gastric Carcinoma	2017	J Ultrasound Med	10.1002/jum.14290	Irrelevant title/abstract
Impact of visceral obesity on short-term outcome after laparoscopic surgery for colorectal cancer: a single Japanese center study	2009	Surg Laparosc Endosc Percutan Tech	10.1097/SLE.0b013e3181ae5442	Irrelevant title/abstract
Evolution of surgery for rectal cancer: Transanal total mesorectal excision～new standard or fad?～	2018	J Anus Rectum Colon	10.23922/jarc.2018-029	Irrelevant title/abstract
Oncological outcomes of laparoscopic colon resection for cancer after implementation of a full-time preceptorship	2011	Surg Endosc	10.1007/s00464-011-1654-9	Irrelevant title/abstract
Contrast-enhanced ultrasound patterns of hepatocellular adenoma: an Italian multicenter experience	2019	J Ultrasound	10.1007/s40477-018-0322-5	Irrelevant title/abstract
Renal cortical volume measured using automatic contouring software for computed tomography and its relationship with BMI, age and renal function	2011	Eur J Radiol	10.1016/j.ejrad.2009.10.005	Irrelevant title/abstract
Weight Fluctuation and Cancer Risk in Postmenopausal Women: The Women's Health Initiative	2017	Cancer Epidemiol Biomarkers Prev	10.1158/1055-9965.EPI-16-0611	Irrelevant title/abstract
Predicting the risk and diminishing the consequences of anastomotic leakage after anterior resection for rectal cancer	2010	Acta Chir Iugosl	10.2298/aci1003047m	Irrelevant title/abstract
Clinical characteristics, biologic behavior, and survival after esophagectomy are similar for adenocarcinoma of the gastroesophageal junction and the distal esophagus	2009	J Thorac Cardiovasc Surg	10.1016/j.jtcvs.2009.05.039	Irrelevant title/abstract
Methylsulfonylmethane sensitizes endometrial cancer cells to doxorubicin	2021	Cell Biol Toxicol	10.1007/s10565-020-09542-4	Irrelevant title/abstract
Prejunctional and peripheral effects of the cannabinoid CB(1) receptor inverse agonist rimonabant (SR 141716)	2008	Naunyn Schmiedebergs Arch Pharmacol	10.1007/s00210-008-0327-2	Irrelevant title/abstract
Vitamin D receptor gene ApaI polymorphism is associated with susceptibility to colorectal cancer	2010	Dig Dis Sci	10.1007/s10620-009-0989-8	Irrelevant title/abstract
Trends and all-cause mortality associated with multimorbidity of non-communicable diseases among adults in the United States, 1999-2018: a retrospective cohort study	2023	Epidemiol Health	10.4178/epih.e2023023	Irrelevant title/abstract
Body Composition as a Prognostic Factor of Neoadjuvant Chemotherapy Toxicity and Outcome in Patients with Locally Advanced Gastric Cancer	2017	J Gastric Cancer	10.5230/jgc.2017.17.e8	Irrelevant title/abstract
Sex-specific disparities of serum pepsinogen I in relation to body mass index	2023	Clin Chem Lab Med	10.1515/cclm-2023-0236	Irrelevant title/abstract
Rational, Design and Preliminary Results of a Cohort Study on Breast and Colorectal Cancer to Develop a Risk Assessment Model to Predict Future Cardiovascular Events. "Cardio Vascular Events in Breast and Colorectal Cancers (CIBC) Study"	2022	Curr Probl Cardiol	10.1016/j.cpcardiol.2021.100958	Irrelevant title/abstract
Risk factors for pancreatitis in older women: the Iowa Women's Health Study	2015	Ann Epidemiol	10.1016/j.annepidem.2014.12.010	Irrelevant title/abstract
Muscles, exercise and obesity: skeletal muscle as a secretory organ	2012	Nat Rev Endocrinol	10.1038/nrendo.2012.49	Irrelevant title/abstract
Dietary magnesium, calcium:magnesium ratio and risk of reflux oesophagitis, Barrett's oesophagus and oesophageal adenocarcinoma: a population-based case-control study	2016	Br J Nutr	10.1017/S0007114515004444	Irrelevant title/abstract
Transarterial chemoembolization combined with metformin improves the prognosis of hepatocellular carcinoma patients with type 2 diabetes	2022	Front Endocrinol (Lausanne)	10.3389/fendo.2022.996228	Irrelevant title/abstract
Excessive visceral fat area as a risk factor for early postoperative complications of total gastrectomy for gastric cancer: a retrospective cohort study	2016	BMC Surg	10.1186/s12893-016-0168-8	Irrelevant title/abstract
Associations of Overall Survival with Geriatric Nutritional Risk Index in Patients with Advanced Pancreatic Cancer	2022	Nutrients	10.3390/nu14183800	Irrelevant title/abstract
Assessing quality of care in oesophago-gastric cancer surgery in Australia	2018	ANZ J Surg	10.1111/ans.13752	Irrelevant title/abstract
Effects of obesity and weight loss on mitochondrial structure and function and implications for colorectal cancer risk	2019	Proc Nutr Soc	10.1017/S0029665119000533	Irrelevant title/abstract
Physical activity and colon cancer: confounding or interaction?	2002	Med Sci Sports Exerc	10.1097/00005768-200206000-00002	Irrelevant title/abstract
Is obesity a risk factor for advanced colon polyps in males?	2011	Hepatogastroenterology	10.5754/hge11198	Irrelevant title/abstract
Anti-Inflammatory and Pro-Autophagy Effects of the Cannabinoid Receptor CB2R: Possibility of Modulation in Type 1 Diabetes	2022	Front Pharmacol	10.3389/fphar.2021.809965	Irrelevant title/abstract
Timp3 deficiency affects the progression of DEN-related hepatocellular carcinoma during diet-induced obesity in mice	2019	Acta Diabetol	10.1007/s00592-019-01382-x	Irrelevant title/abstract
[Hepatocellular carcinoma: Increase in incidence or future plague?]	2018	Bull Cancer	10.1016/j.bulcan.2018.02.003	Irrelevant title/abstract
FGFR2 abnormalities underlie a spectrum of bone, skin, and cancer pathologies	2009	J Invest Dermatol	10.1038/jid.2009.97	Irrelevant title/abstract
Introduction and Executive Summary of the Supplement, Role of Milk and Dairy Products in Health and Prevention of Noncommunicable Chronic Diseases: A Series of Systematic Reviews	2019	Adv Nutr	10.1093/advances/nmz020	Irrelevant title/abstract
Minimally invasive colorectal cancer procedures in patients with obesity: an interdisciplinary approach	2019	Tech Coloproctol	10.1007/s10151-019-02027-5	Irrelevant title/abstract
Factors influencing difficulty of the thoracic procedure in minimally invasive esophagectomy	2016	Surg Endosc	10.1007/s00464-015-4743-3	Irrelevant title/abstract
Association of nutritional status-related indices and chemotherapy-induced adverse events in gastric cancer patients	2016	BMC Cancer	10.1186/s12885-016-2934-5	Irrelevant title/abstract
Prevalence of Malnutrition in Hospitalized Patients: a Multicenter Cross-sectional Study	2018	J Korean Med Sci	10.3346/jkms.2018.33.e10	Irrelevant title/abstract
Psoriasis and cancer. An Australian/New Zealand narrative	2019	Australas J Dermatol	10.1111/ajd.12889	Irrelevant title/abstract
Melissa officinalis Extract Induces Apoptosis and Inhibits Migration in Human Colorectal Cancer Cells	2020	ACS Omega	10.1021/acsomega.0c04489	Irrelevant title/abstract
Association between periodontitis and fibrotic progression of non-alcoholic fatty liver among Japanese adults	2021	J Clin Periodontol	10.1111/jcpe.13415	Irrelevant title/abstract
A Clinical Prediction Model to Assess Risk for Pancreatic Cancer Among Patients With New-Onset Diabetes	2017	Gastroenterology	10.1053/j.gastro.2016.11.046	Irrelevant title/abstract
Gastric cancer and salt preference: a population-based cohort study in Korea	2010	Am J Clin Nutr	10.3945/ajcn.2009.28732	Irrelevant title/abstract
New Insights of OLFM2 and OLFM4 in Gut-Liver Axis and Their Potential Involvement in Nonalcoholic Fatty Liver Disease	2022	Int J Mol Sci	10.3390/ijms23137442	Irrelevant title/abstract
Early-onset colorectal cancer: why it should be high on our list of differentials	2022	ANZ J Surg	10.1111/ans.17698	Irrelevant title/abstract
Cross-sectional metabolic subgroups and 10-year follow-up of cardiometabolic multimorbidity in the UK Biobank	2022	Sci Rep	10.1038/s41598-022-12198-1	Irrelevant title/abstract
A hepatocellular neoplasm accompanied with massive histiocyte infiltration	2010	Clin J Gastroenterol	10.1007/s12328-009-0123-7	Irrelevant title/abstract
Carbon dioxide insufflation is associated with increased serrated polyp detection rate when compared to room air insufflation during screening colonoscopy	2017	Endosc Int Open	10.1055/s-0043-116382	Irrelevant title/abstract
Predictors for Pancreatic Cancer Diagnosis Following New-Onset Diabetes Mellitus	2015	Clin Transl Gastroenterol	10.1038/ctg.2015.44	Irrelevant title/abstract
Role of the duodenum in regulation of plasma ghrelin levels and body mass index after subtotal gastrectomy	2008	World J Gastroenterol	10.3748/wjg.14.2425	Irrelevant title/abstract
Metabolic remodelling in obesity and type 2 diabetes: pathological or protective mechanisms in response to nutrient excess?	2015	Clin Exp Pharmacol Physiol	10.1111/1440-1681.12315	Irrelevant title/abstract
Identification of differentially methylated region (DMR) networks associated with progression of nonalcoholic fatty liver disease	2018	Sci Rep	10.1038/s41598-018-31886-5	Irrelevant title/abstract
Sarcopenia is associated with an increased inflammatory response to surgery in colorectal cancer	2016	Clin Nutr	10.1016/j.clnu.2015.07.005	Irrelevant title/abstract
High albumin-bilirubin grade predicts worse short-term complications in gastric cancer patients with metabolic syndrome: a retrospective study	2023	J Gastrointest Oncol	10.21037/jgo-23-599	Irrelevant title/abstract
Suppression of insulin-induced gene 1 (INSIG1) function promotes hepatic lipid remodelling and restrains NASH progression	2021	Mol Metab	10.1016/j.molmet.2021.101210	Irrelevant title/abstract
Usefulness of Attenuation Imaging with an Ultrasound Scanner for the Evaluation of Hepatic Steatosis	2019	Ultrasound Med Biol	10.1016/j.ultrasmedbio.2019.05.033	Irrelevant title/abstract
Successful laparoscopic sigmoid transposition for cervicovaginal agenesis in the presence of a functioning uterus: A case series	2023	Int J Gynaecol Obstet	10.1002/ijgo.14342	Irrelevant title/abstract
Designer peptide antagonist of the leptin receptor with peripheral antineoplastic activity	2013	Peptides	10.1016/j.peptides.2013.03.027	Irrelevant title/abstract
Focal colorectal uptake in (18)FDG-PET/CT: maximum standard uptake value as a trigger in a semi-automated screening setting	2016	Eur J Med Res	10.1186/s40001-016-0195-z	Irrelevant title/abstract
ACSS2 promotes systemic fat storage and utilization through selective regulation of genes involved in lipid metabolism	2018	Proc Natl Acad Sci U S A	10.1073/pnas.1806635115	Irrelevant title/abstract
At the crossroad between obesity and gastric cancer	2015	Methods Mol Biol	10.1007/978-1-4939-1804-1_36	Irrelevant title/abstract
Redox dependent features of tumors, adipose tissue, neutrophiles and platelets in patients with metastatic colorectal cancer	2021	Exp Oncol	10.32471/exp-oncology.2312-8852.vol-43-no-3.16571	Irrelevant title/abstract
How Should the Low Anterior Resection Syndrome Score Be Interpreted?	2020	Dis Colon Rectum	10.1097/DCR.0000000000001561	Irrelevant title/abstract
Laparoscopic sleeve gastrectomy combined with single-anastomosis duodenal-jejunal bypass in the treatment of type 2 diabetes mellitus of patients with body mass index higher than 27.5 kg/m2 but lower than 32.5 kg/m2	2018	Medicine (Baltimore)	10.1097/MD.0000000000011537	Irrelevant title/abstract
Robotic-assisted laparoscopic splenectomy for recurrent ovarian cancer	2020	Int J Gynecol Cancer	10.1136/ijgc-2020-001384	Irrelevant title/abstract
Trans-Golgi proteins participate in the control of lipid droplet and chylomicron formation	2013	Biosci Rep	10.1042/BSR20120082	Irrelevant title/abstract
Proglumide Reverses Nonalcoholic Steatohepatitis by Interaction with the Farnesoid X Receptor and Altering the Microbiome	2022	Int J Mol Sci	10.3390/ijms23031899	Irrelevant title/abstract
Patterns and Predictors of Weight Loss After Gastrectomy for Cancer	2016	Ann Surg Oncol	10.1245/s10434-015-5065-3	Irrelevant title/abstract
Effects of FGF21-secreting adipose-derived stem cells in thioacetamide-induced hepatic fibrosis	2018	J Cell Mol Med	10.1111/jcmm.13795	Irrelevant title/abstract
Carbohydrate responsive element binding protein and lipid homeostasis	2008	Curr Opin Lipidol	10.1097/MOL.0b013e3282ffafaa	Irrelevant title/abstract
Retrospective analysis of long-term outcome 10 years after liver transplantation for Wilson disease: experience over three decades	2020	Transpl Int	10.1111/tri.13622	Irrelevant title/abstract
[Panniculectomy as first part of colorectal resection for cancer in a morbidly obese patient]	2006	Ann Chir	10.1016/j.anchir.2006.03.022	Irrelevant title/abstract
Secondary Bile Acids and Tumorigenesis in Colorectal Cancer	2022	Front Oncol	10.3389/fonc.2022.813745	Irrelevant title/abstract
Excess Body Weight and Metabolic (Dysfunction)-Associated Fatty Liver Disease (MAFLD)	2021	Visc Med	10.1159/000515445	Irrelevant title/abstract
Epidemiology and risk factors for gallstone disease: has the paradigm changed in the 21st century?	2005	Curr Gastroenterol Rep	10.1007/s11894-005-0051-8	Irrelevant title/abstract
Non-Communicable Disease Preventive Screening by HIV Care Model	2017	PLoS One	10.1371/journal.pone.0169246	Irrelevant title/abstract
Stability of the nicotine metabolite ratio in ad libitum and reducing smokers	2008	Cancer Epidemiol Biomarkers Prev	10.1158/1055-9965.EPI-08-0242	Irrelevant title/abstract
Baseline splenic volume as a biomarker for clinical outcome and circulating lymphocyte count in gastric cancer	2023	Front Oncol	10.3389/fonc.2022.1065716	Irrelevant title/abstract
Multicentre study of the prognostic impact of preoperative bodyweight on long-term prognosis of hepatocellular carcinoma	2019	Br J Surg	10.1002/bjs.10981	Irrelevant title/abstract
Impact of Various High Fat Diets on Gene Expression and the Microbiome Across the Mouse Intestines	2023	Res Sq	10.21203/rs.3.rs-3401763/v1	Irrelevant title/abstract
Hepatic recompensation according to Baveno VII criteria is linked to a significant survival benefit in decompensated alcohol-related cirrhosis	2023	Liver Int	10.1111/liv.15676	Irrelevant title/abstract
Guiding post-pancreaticoduodenectomy interventions for pancreatic cancer patients utilizing decision tree models	2024	Front Oncol	10.3389/fonc.2024.1399297	Irrelevant title/abstract
Hyperleptinemia without obesity in male mice lacking androgen receptor in adipose tissue	2008	Endocrinology	10.1210/en.2007-0516	Irrelevant title/abstract
Retraction Note: Novel Therapeutic Approach Using Drug-loaded Adipose-derived Stem Cells for Pancreatic Cancer	2021	Sci Rep	10.1038/s41598-021-99148-5	Irrelevant title/abstract
The role of vitamin D and VDR in carcinogenesis: Through epidemiology and basic sciences	2017	J Steroid Biochem Mol Biol	10.1016/j.jsbmb.2016.11.020	Irrelevant title/abstract
Endoscopic foregut surgery and interventions: The future is now. The state-of-the-art and my personal journey	2019	World J Gastroenterol	10.3748/wjg.v25.i1.1	Irrelevant title/abstract
Identification of discriminators of hepatoma by gene expression profiling using a minimal dataset approach	2004	Hepatology	10.1002/hep.20105	Irrelevant title/abstract
Flavonoids and risk of squamous cell esophageal cancer	2007	Int J Cancer	10.1002/ijc.22499	Irrelevant title/abstract
Vegetable intake and pancreatic cancer risk: the multiethnic cohort study	2007	Am J Epidemiol	10.1093/aje/kwj366	Irrelevant title/abstract
Comparison of physical activity levels between cancer survivors and non-cancer participants in the 2009 BRFSS	2012	J Cancer Surviv	10.1007/s11764-011-0204-8	Irrelevant title/abstract
Higher Serum Vitamin D Concentrations Are Longitudinally Associated with Better Global Quality of Life and Less Fatigue in Colorectal Cancer Survivors up to 2 Years after Treatment	2020	Cancer Epidemiol Biomarkers Prev	10.1158/1055-9965.EPI-19-1522	Irrelevant title/abstract
NOV/CCN3: A New Adipocytokine Involved in Obesity-Associated Insulin Resistance	2016	Diabetes	10.2337/db15-0617	Irrelevant title/abstract
Anastomotic leakage following retrosternal pull-up	2019	Langenbecks Arch Surg	10.1007/s00423-019-01765-2	Irrelevant title/abstract
Short-term outcomes of laparoscopic surgery in octogenarians with colorectal cancer: a single-institution analysis	2018	Surg Today	10.1007/s00595-017-1584-9	Irrelevant title/abstract
Independent of Primary Sclerosing Cholangitis and Cirrhosis, Early Adulthood Obesity Is Associated with Cholangiocarcinoma	2023	Cancer Epidemiol Biomarkers Prev	10.1158/1055-9965.EPI-23-0388	Irrelevant title/abstract
The relationship between body mass index and short term postoperative outcomes in patients undergoing potentially curative surgery for colorectal cancer: A systematic review and meta-analysis	2018	Crit Rev Oncol Hematol	10.1016/j.critrevonc.2017.12.004	Irrelevant title/abstract
Factors affecting number of lymph nodes harvested in colorectal cancer	2011	J Surg Res	10.1016/j.jss.2009.09.001	Irrelevant title/abstract
Short duration of sleep increases risk of colorectal adenoma	2011	Cancer	10.1002/cncr.25507	Irrelevant title/abstract
Sex differences in obesity related cancer incidence in relation to type 2 diabetes diagnosis (ZODIAC-49)	2018	PLoS One	10.1371/journal.pone.0190870	Irrelevant title/abstract
Mucosal biomarkers of colorectal cancer risk do not increase at 6 months following sleeve gastrectomy, unlike gastric bypass	2014	Obesity (Silver Spring)	10.1002/oby.20493	Irrelevant title/abstract
Genetic Alterations of Periampullary and Pancreatic Ductal Adenocarcinoma: An Overview	2018	Curr Genomics	10.2174/1389202919666180221160753	Irrelevant title/abstract
Opportunities for the primary prevention of colorectal cancer in the United States	2012	Cancer Prev Res (Phila)	10.1158/1940-6207.CAPR-11-0322	Irrelevant title/abstract
Correlation of Pancreatic T1 Values Using Modified Look-Locker Inversion Recovery Sequence (MOLLI) with Pancreatic Exocrine and Endocrine Function	2020	J Clin Med	10.3390/jcm9061805	Irrelevant title/abstract
The sandwich sign	2003	Radiology	10.1148/radiol.2263020109	Irrelevant title/abstract
Obesity is an independent risk factor for cancer development following diagnosis of dermatomyositis	2024	Semin Arthritis Rheum	10.1016/j.semarthrit.2023.152283	Irrelevant title/abstract
Plasma vitamins B2, B6, and B12, and related genetic variants as predictors of colorectal cancer risk	2010	Cancer Epidemiol Biomarkers Prev	10.1158/1055-9965.EPI-10-0407	Irrelevant title/abstract
Soluble epoxide hydrolase inhibition improves coronary endothelial function and prevents the development of cardiac alterations in obese insulin-resistant mice	2015	Am J Physiol Heart Circ Physiol	10.1152/ajpheart.00465.2014	Irrelevant title/abstract
Expression of adiponectin receptor 1 is indicative of favorable prognosis in non-small cell lung carcinoma	2013	Tohoku J Exp Med	10.1620/tjem.229.153	Irrelevant title/abstract
Hepatic angiomyolipoma	2008	Arch Pathol Lab Med	10.5858/2008-132-1679-HA	Irrelevant title/abstract
Serous ovarian, fallopian tube and primary peritoneal cancers: a comparative epidemiological analysis	2008	Int J Cancer	10.1002/ijc.23287	Irrelevant title/abstract
Obesity exacerbates colitis-associated cancer via IL-6-regulated macrophage polarisation and CCL-20/CCR-6-mediated lymphocyte recruitment	2018	Nat Commun	10.1038/s41467-018-03773-0	Irrelevant title/abstract
Cyclin-like proteins tip regenerative balance in the liver to favour cancer formation	2020	Carcinogenesis	10.1093/carcin/bgz164	Irrelevant title/abstract
Global Patterns and Trends in Pancreatic Cancer Incidence: Age, Period, and Birth Cohort Analysis	2019	Pancreas	10.1097/MPA.0000000000001230	Irrelevant title/abstract
Regulation of Obesity and Metabolic Complications by Gamma and Delta Tocotrienols	2016	Molecules	10.3390/molecules21030344	Irrelevant title/abstract
Peking prognostic score is a useful prognostic factor in patients with gastric cancer liver metastases receiving hepatectomy	2022	Front Nutr	10.3389/fnut.2022.976364	Irrelevant title/abstract
Vegetarian, vegan diets and multiple health outcomes: A systematic review with meta-analysis of observational studies	2017	Crit Rev Food Sci Nutr	10.1080/10408398.2016.1138447	Irrelevant title/abstract
The role of body composition evaluation by computerized tomography in determining colorectal cancer treatment outcomes: a systematic review	2015	Eur J Surg Oncol	10.1016/j.ejso.2014.10.056	Irrelevant title/abstract
Influence of folate status on genomic DNA methylation in colonic mucosa of subjects without colorectal adenoma or cancer	2005	Br J Cancer	10.1038/sj.bjc.6602439	Irrelevant title/abstract
[Application of single incision plus one port laparoscopic surgery in radical right hemicolon cancer surgery]	2021	Zhonghua Wei Chang Wai Ke Za Zhi	10.3760/cma.j.issn.441530-20200605-00344	Irrelevant title/abstract
Cardiopulmonary exercise testing has greater prognostic value than sarcopenia in oesophago-gastric cancer patients undergoing neoadjuvant therapy and surgical resection	2021	J Surg Oncol	10.1002/jso.26652	Irrelevant title/abstract
Are racial disparities in pancreatic cancer explained by smoking and overweight/obesity?	2009	Cancer Epidemiol Biomarkers Prev	10.1158/1055-9965.EPI-09-0080	Irrelevant title/abstract
[Postgastrectomy symptoms following total gastrectomy with or without preservation of the duodenal passage]	2011	Magy Seb	10.1556/MaSeb.64.2011.6.2	Irrelevant title/abstract
Age and Charlson Comorbidity Index score are not independent risk factors for severe complications after curative esophagectomy for esophageal cancer: a Dutch population-based cohort study	2022	Surg Oncol	10.1016/j.suronc.2022.101789	Irrelevant title/abstract
Risk prediction of esophageal squamous cell carcinoma recurrence in patients who underwent esophagectomy after receiving neoadjuvant treatment: a nationwide retrospective study in Japan	2023	Esophagus	10.1007/s10388-023-01002-2	Irrelevant title/abstract
Reduced susceptibility of muscle-specific insulin receptor knockout mice to colon carcinogenesis	2008	Am J Physiol Gastrointest Liver Physiol	10.1152/ajpgi.00526.2007	Irrelevant title/abstract
High-risk population for gastric cancer development based on serum pepsinogen status and lifestyle factors	2009	Helicobacter	10.1111/j.1523-5378.2009.00665.x	Irrelevant title/abstract
A copy number variation in PKD1L2 is associated with colorectal cancer predisposition in korean population	2017	Int J Cancer	10.1002/ijc.30421	Irrelevant title/abstract
Cadmium exposure and cancer mortality in the Third National Health and Nutrition Examination Survey cohort	2012	Occup Environ Med	10.1136/oemed-2011-100111	Irrelevant title/abstract
Nonsteroidal anti-inflammatory drugs, apoptosis, and colorectal adenomas	2002	Gastroenterology	10.1053/gast.2002.37053	Irrelevant title/abstract
Dietary factors and the risks of oesophageal adenocarcinoma and Barrett's oesophagus	2010	Nutr Res Rev	10.1017/S0954422410000132	Irrelevant title/abstract
Characterizing the composition of intestinal microflora by 16S rRNA gene sequencing	2020	World J Gastroenterol	10.3748/wjg.v26.i6.614	Irrelevant title/abstract
Post Genome-Wide Gene-Environment Interaction Study Using Random Survival Forest: Insulin Resistance, Lifestyle Factors, and Colorectal Cancer Risk	2019	Cancer Prev Res (Phila)	10.1158/1940-6207.CAPR-19-0278	Irrelevant title/abstract
Prevalence of and factors influencing impaired glucose tolerance among hepatitis B carriers: a nationwide cross-sectional study in the Republic of Korea	2014	Medicine (Baltimore)	10.1097/MD.0000000000000091	Irrelevant title/abstract
Serous ovarian, fallopian tube and primary peritoneal cancers: a common disease or separate entities - a systematic review	2015	Gynecol Oncol	10.1016/j.ygyno.2015.01.534	Irrelevant title/abstract
Targeted expression of uncoupling protein 2 to mouse liver increases the susceptibility to lipopolysaccharide/galactosamine-induced acute liver injury	2009	Hepatology	10.1002/hep.23121	Irrelevant title/abstract
Physical activity and cancer risk	2001	Proc Nutr Soc	10.1079/pns200076	Irrelevant title/abstract
Risk and survival in colorectal cancer with increasing body mass index: A nationwide population-based cohort study	2022	Colorectal Disease	10.1111/codi.16367	BMI classification did not meet the inclusion criteria
Too little mTORC1 activity injures the liver	2014	Cell Metab	10.1016/j.cmet.2014.06.005	Irrelevant title/abstract
Nutritional deterioration in cancer: the role of disease and diet	2003	Clin Oncol (R Coll Radiol)	10.1016/s0936-6555(03)00155-9	Irrelevant title/abstract
The Influence of ICAM1 3'UTR Gene Polymorphism on the Occurrence and Metastasis of Primary Liver Cancer	2021	Biomed Res Int	10.1155/2021/7377299	Irrelevant title/abstract
Liver, visceral and subcutaneous fat in men and women of South Asian and white European descent: a systematic review and meta-analysis of new and published data	2023	Diabetologia	10.1007/s00125-022-05803-5	Irrelevant title/abstract
Adjuvant stereotactic body radiotherapy for resected pancreatic adenocarcinoma with close or positive margins	2012	J Gastrointest Cancer	10.1007/s12029-010-9203-7	Irrelevant title/abstract
Metabolic syndrome, lifestyle risk factors, and distal colon adenoma: a retrospective cohort study	2011	World J Gastroenterol	10.3748/wjg.v17.i35.4031	Irrelevant title/abstract
Genetic Ablation of C/EBPα-p300 Pathway Blocks Development of Obese Pregnancy Associated Liver Disorders in Offspring	2024	Cell Mol Gastroenterol Hepatol	10.1016/j.jcmgh.2023.11.006	Irrelevant title/abstract
Does Sleeve Gastrectomy Expose the Distal Esophagus to Severe Reflux?: A Systematic Review and Meta-analysis	2020	Ann Surg	10.1097/SLA.0000000000003275	Irrelevant title/abstract
New proposal to address mediation analysis interrogations by using genetic variants as instrumental variables	2023	Genet Epidemiol	10.1002/gepi.22519	Irrelevant title/abstract
The metabolic response to a high-fat diet reveals obesity-prone and -resistant phenotypes in mice with distinct mRNA-seq transcriptome profiles	2016	Int J Obes (Lond)	10.1038/ijo.2016.70	Irrelevant title/abstract
Low Health Literacy, Lack of Knowledge, and Self-Control Hinder Healthy Lifestyles in Diverse Patients with Steatotic Liver Disease	2024	Dig Dis Sci	10.1007/s10620-023-08212-9	Irrelevant title/abstract
Impact of a High-fat Diet on Tissue Acyl-CoA and Histone Acetylation Levels	2017	J Biol Chem	10.1074/jbc.M116.750620	Irrelevant title/abstract
Effect of probiotics on postoperative quality of gastric bypass surgeries: a prospective randomized trial	2016	Surg Obes Relat Dis	10.1016/j.soard.2015.07.010	Irrelevant title/abstract
Activation of AMP-activated protein kinase in the liver: a new strategy for the management of metabolic hepatic disorders	2006	J Physiol	10.1113/jphysiol.2006.108506	Irrelevant title/abstract
Physical activity and risk of cancer in middle-aged men	2001	Br J Cancer	10.1054/bjoc.2001.2096	Irrelevant title/abstract
n-3 Fatty acids combined with flavan-3-ols prevent steatosis and liver injury in a murine model of NAFLD	2018	Biochim Biophys Acta Mol Basis Dis	10.1016/j.bbadis.2017.10.002	Irrelevant title/abstract
Hepatobiliary phenotypes of adults with alpha-1 antitrypsin deficiency	2022	Gut	10.1136/gutjnl-2020-323729	Irrelevant title/abstract
Minimally invasive surgery	2004	Endoscopy	10.1055/s-2004-814113	Irrelevant title/abstract
Intrapancreatic fat, pancreatitis, and pancreatic cancer	2023	Cell Mol Life Sci	10.1007/s00018-023-04855-z	Irrelevant title/abstract
Surgical management of submucosal esophageal cancer: extended or regional lymphadenectomy?	2010	Ann Surg	10.1097/SLA.0b013e3181fcd730	Irrelevant title/abstract
The true incidence of gastric GIST-a study based on morbidly obese patients undergoing sleeve gastrectomy	2014	Obes Surg	10.1007/s11695-014-1336-5	Irrelevant title/abstract
A Bibliometric Analysis of Endoscopic Sedation Research: 2001-2020	2022	Front Med (Lausanne)	10.3389/fmed.2021.775495	Irrelevant title/abstract
Body mass index and the risk of cancer in women compared with men: a meta-analysis of prospective cohort studies	2017	Eur J Cancer Prev	10.1097/CEJ.0000000000000231	Irrelevant title/abstract
Factors Requiring Adjustment in the Interpretation of Serum Carcinoembryonic Antigen: A Cross-Sectional Study of 18,131 Healthy Nonsmokers	2017	Gastroenterol Res Pract	10.1155/2017/9858931	Irrelevant title/abstract
Annual report to the nation on the status of cancer, part II: Progress toward Healthy People 2020 objectives for 4 common cancers	2020	Cancer	10.1002/cncr.32801	Irrelevant title/abstract
Multifunctional envelope-type nano device for controlled intracellular trafficking and selective targeting in vivo	2014	J Control Release	10.1016/j.jconrel.2014.03.058	Irrelevant title/abstract
Global trends in hepatocellular carcinoma epidemiology: implications for screening, prevention and therapy	2023	Nat Rev Clin Oncol	10.1038/s41571-023-00825-3	Irrelevant title/abstract
KRAS Status is Associated with Metabolic Parameters in Metastatic Colorectal Cancer According to Primary Tumour Location	2020	Pathol Oncol Res	10.1007/s12253-020-00850-y	Irrelevant title/abstract
Leptin and tumor growth in rats	1999	Int J Cancer	10.1002/(sici)1097-0215(19990531)81:5<726::aid-ijc10>3.0.co;2-q	Irrelevant title/abstract
Non-alcoholic steatohepatitis	2022	Med Clin (Barc)	10.1016/j.medcli.2022.06.017	Irrelevant title/abstract
[Insulin resistance/hyperinsulinemia associated diseases not included in the metabolic syndrome]	2006	Arq Bras Endocrinol Metabol	10.1590/s0004-27302006000200022	Irrelevant title/abstract
A snapshot of smokers after lung and colorectal cancer diagnosis	2012	Cancer	10.1002/cncr.26545	Irrelevant title/abstract
The impact of body mass index on prognosis in patients with colon carcinoma	2022	Int J Colorectal Dis	10.1007/s00384-022-04146-2	Irrelevant title/abstract
Debating deposits: an interobserver variability study of lymph nodes and pericolonic tumor deposits in colonic adenocarcinoma	2014	Arch Pathol Lab Med	10.5858/arpa.2013-0166-OA	Irrelevant title/abstract
Prevalence of Non-alcoholic Fatty Liver Disease in India: A Systematic Review and Meta-analysis	2022	J Clin Exp Hepatol	10.1016/j.jceh.2021.11.010	Irrelevant title/abstract
Lifestyle, Diet, and Colorectal Cancer Risk According to (Epi)genetic Instability: Current Evidence and Future Directions of Molecular Pathological Epidemiology	2017	Curr Colorectal Cancer Rep	10.1007/s11888-017-0395-0	Irrelevant title/abstract
Differential Tissue-specific and Pathway-specific Anti-obesity Effects of Green Tea and Taeumjowitang, a Traditional Korean Medicine, in Mice	2017	J Cancer Prev	10.15430/JCP.2017.22.3.147	Irrelevant title/abstract
Four-Day Food Record Macronutrient Intake, With and Without Biomarker Calibration, and Chronic Disease Risk in Postmenopausal Women	2022	Am J Epidemiol	10.1093/aje/kwac017	Irrelevant title/abstract
Work history and mortality risks in 90,268 US radiological technologists	2014	Occup Environ Med	10.1136/oemed-2013-101859	Irrelevant title/abstract
Apelin/APJ system and cancer	2016	Clin Chim Acta	10.1016/j.cca.2016.04.001	Irrelevant title/abstract
Robotic vs laparoscopic total mesorectal excision for rectal cancers: has a paradigm change occurred? A systematic review by updated meta-analysis	2020	Colorectal Dis	10.1111/codi.15084	Irrelevant title/abstract
Improving soft-tissue contrast in four-dimensional computed tomography images of liver cancer patients using a deformable image registration method	2008	Int J Radiat Oncol Biol Phys	10.1016/j.ijrobp.2008.04.054	Irrelevant title/abstract
Hepatic steatosis and the risk of hepatocellular carcinoma in chronic hepatitis C	2005	J Gastroenterol Hepatol	10.1111/j.1440-1746.2005.04007.x	Irrelevant title/abstract
A huge low-grade fibromyxoid sarcoma of small bowel mesentery simulating hyper immune splenomegaly syndrome: a case report and review of literature	2013	Afr Health Sci	10.4314/ahs.v13i3.31	Irrelevant title/abstract
Patient-Reported Care Coordination is Associated with Better Performance on Clinical Care Measures	2021	J Gen Intern Med	10.1007/s11606-021-07122-8	Irrelevant title/abstract
Obesity and esophagectomy for esophageal cancer: is it only the high BMI that defines prognosis?	2018	Dis Esophagus	10.1093/dote/doy014	Irrelevant title/abstract
Burden of Cancer in a Large Consortium of Prospective Cohorts in Europe	2016	J Natl Cancer Inst	10.1093/jnci/djw127	Irrelevant title/abstract
Transanal endoscopic surgery using a single access port: a practical tool in the surgeon's toybox	2014	Surg Endosc	10.1007/s00464-013-3267-y	Irrelevant title/abstract
Insulin-like growth factor-I regulates the liver microenvironment in obese mice and promotes liver metastasis	2010	Cancer Res	10.1158/0008-5472.CAN-09-2472	Irrelevant title/abstract
Images: perineal pain and malodorous drainage in a patient with rectal cancer	2017	Postgrad Med J	10.1136/postgradmedj-2016-134210	Irrelevant title/abstract
Serum C-peptide, insulin-like growth factor (IGF)-I, IGF-binding proteins, and colorectal cancer risk in women	2000	J Natl Cancer Inst	10.1093/jnci/92.19.1592	Irrelevant title/abstract
Trends in Obesity Prevalence in Adults With a History of Cancer: Results From the US National Health Interview Survey, 1997 to 2014	2016	J Clin Oncol	10.1200/JCO.2016.66.4391	Irrelevant title/abstract
Impact of obesity on the surgical outcome following repeat hepatic resection in Japanese patients with recurrent hepatocellular carcinoma	2008	World J Gastroenterol	10.3748/wjg.14.1553	Irrelevant title/abstract
Prognostic impact of synchronous second primary malignancies on the overall survival of patients with metastatic prostate cancer	2015	J Urol	10.1016/j.juro.2014.10.088	Irrelevant title/abstract
Metabolic dysregulation in the Atp7b(-/-) Wilson's disease mouse model	2020	Proc Natl Acad Sci U S A	10.1073/pnas.1914267117	Irrelevant title/abstract
Immunohistochemical profile of galectin-8 expression in benign and malignant tumors of epithelial, mesenchymatous and adipous origins, and of the nervous system	2001	Histol Histopathol	10.14670/HH-16.861	Irrelevant title/abstract
Glycosylated hemoglobin and risk of colorectal cancer and adenoma (United States)	1999	Cancer Causes Control	10.1023/a:1008953611657	Irrelevant title/abstract
Vegetables, fruits, and risk of colorectal cancer: a case-control study from Uruguay	1996	Nutr Cancer	10.1080/01635589609514453	Irrelevant title/abstract
Variation in hospital mortality after pancreatoduodenectomy is related to failure to rescue rather than major complications: a nationwide audit	2018	HPB (Oxford)	10.1016/j.hpb.2018.02.640	Irrelevant title/abstract
Physalis alkekengi Exhibits Antiobesity Effects in Mice with Potential of Inducing White Adipose Tissue Browning	2020	J Med Food	10.1089/jmf.2019.4625	Irrelevant title/abstract
ATGL promotes the proliferation of hepatocellular carcinoma cells via the p-AKT signaling pathway	2019	J Biochem Mol Toxicol	10.1002/jbt.22391	Irrelevant title/abstract
Laparoscopic Transgastric Enucleation of a Gastric Leiomyoma near the Esophagogastric Junction and Concomitant Sleeve Gastrectomy: Video Report	2016	Obes Surg	10.1007/s11695-016-2107-2	Irrelevant title/abstract
Decreased autophagosome biogenesis, reduced NRF2, and enhanced ferroptotic cell death are underlying molecular mechanisms of non-alcoholic fatty liver disease	2023	Redox Biol	10.1016/j.redox.2022.102570	Irrelevant title/abstract
Eicosapentaenoic acid attenuates obesity-related hepatocellular carcinogenesis	2018	Carcinogenesis	10.1093/carcin/bgx112	Irrelevant title/abstract
Epigallocatechin-3-gallate improves nonalcoholic steatohepatitis model mice expressing nuclear sterol regulatory element binding protein-1c in adipose tissue	2009	Int J Mol Med	10.3892/ijmm_00000200	Irrelevant title/abstract
Review article: the metabolic syndrome and non-alcoholic fatty liver disease	2005	Aliment Pharmacol Ther	10.1111/j.1365-2036.2005.02592.x	Irrelevant title/abstract
Tobacco smoking as a risk factor in anal carcinoma: an antiestrogenic mechanism?	1999	J Natl Cancer Inst	10.1093/jnci/91.8.708	Irrelevant title/abstract
Menopausal hormone therapy and biliary tract cancer: a population-based matched cohort study in Sweden	2019	Acta Oncol	10.1080/0284186X.2018.1549367	Irrelevant title/abstract
Association of family history of tumors with clinicopathological characteristics and prognosis of colorectal cancer	2019	Eur J Cancer Prev	10.1097/CEJ.0000000000000482	Irrelevant title/abstract
The Distribution of Urinary Alzheimer-Associated Neuronal Thread Protein and Its Association with Common Chronic Diseases in the General Population	2018	J Alzheimers Dis	10.3233/JAD-180441	Irrelevant title/abstract
Combining (18)F-FDG PET/CT-Based Metabolically Active Tumor Volume and Circulating Cell-Free DNA Significantly Improves Outcome Prediction in Chemorefractory Metastatic Colorectal Cancer	2019	J Nucl Med	10.2967/jnumed.118.222919	Irrelevant title/abstract
Meta-analyses of colorectal cancer risk factors	2013	Cancer Causes Control	10.1007/s10552-013-0201-5	Irrelevant title/abstract
Adiponectin affects the mechanical responses in strips from the mouse gastric fundus	2018	World J Gastroenterol	10.3748/wjg.v24.i35.4028	Irrelevant title/abstract
Pathway analysis of genetic variants in folate-mediated one-carbon metabolism-related genes and survival in a prospectively followed cohort of colorectal cancer patients	2018	Cancer Med	10.1002/cam4.1407	Irrelevant title/abstract
Association between preoperative nutritional status, inflammation, and intestinal permeability in elderly patients undergoing gastrectomy: a prospective cohort study	2022	J Gastrointest Oncol	10.21037/jgo-22-367	Irrelevant title/abstract
The nuclear eicosanoid receptor, PPARgamma, is aberrantly expressed in colonic cancers	1998	Carcinogenesis	10.1093/carcin/19.1.49	Irrelevant title/abstract
Predictive factors for surgical complications of laparoscopy-assisted distal gastrectomy for gastric cancer	2009	Surg Endosc	10.1007/s00464-008-0247-8	Irrelevant title/abstract
Dietary risk factors for colon cancer in a low-risk population	1998	Am J Epidemiol	10.1093/oxfordjournals.aje.a009697	Irrelevant title/abstract
Predictive value of serum dihomo-γ-linolenic acid level and estimated Δ-5 desaturase activity in patients with hepatic steatosis	2017	Obes Res Clin Pract	10.1016/j.orcp.2016.02.004	Irrelevant title/abstract
Risk factors for liver disease among adults of Mexican descent in the United States and Mexico	2018	World J Gastroenterol	10.3748/wjg.v24.i37.4281	Irrelevant title/abstract
Highly Advanced Colorectal Liver Metastases Successfully Treated With Fluorouracil Plus Leucovorin Monotherapy and Microwave Ablation	2022	Anticancer Res	10.21873/anticanres.15641	Irrelevant title/abstract
Agreement between PG-SGA category and fat-free mass in colorectal cancer patients	2018	Clin Nutr ESPEN	10.1016/j.clnesp.2018.07.005	Irrelevant title/abstract
Pancreaticoduodenectomy for periampullary cancer: does the tumour entity influence perioperative morbidity and long-term outcome?	2018	Acta Chir Belg	10.1080/00015458.2017.1385894	Irrelevant title/abstract
Combined robotic and cystoscopic surgery for rectal cancer invading urinary bladder	2020	Int Cancer Conf J	10.1007/s13691-020-00413-7	Irrelevant title/abstract
[Integrated approach to comorbidity in patients with psoriasis.Working Group on Psoriasis-associated Comorbidities]	2012	Actas Dermosifiliogr	10.1016/S0001-7310(12)70001-7	Irrelevant title/abstract
RBM45 reprograms lipid metabolism promoting hepatocellular carcinoma via Rictor and ACSL1/ACSL4	2024	Oncogene	10.1038/s41388-023-02902-4	Irrelevant title/abstract
Mortality Attributable to Excess Body Mass Index in Iran: Implementation of the Comparative Risk Assessment Methodology	2015	Int J Prev Med	10.4103/2008-7802.169075	Irrelevant title/abstract
Diabetics on Narcotics Are Less Likely to Achieve Excellent Bowel Preparation Than Are Patients with Either Condition	2017	Dig Dis Sci	10.1007/s10620-016-4417-6	Irrelevant title/abstract
Hypoadiponectinemia accelerates hepatic tumor formation in a nonalcoholic steatohepatitis mouse model	2007	J Hepatol	10.1016/j.jhep.2007.03.020	Irrelevant title/abstract
Hyperinsulinemia Is Highly Associated With Markers of Hepatocytic Senescence in Two Independent Cohorts	2022	Diabetes	10.2337/db21-1076	Irrelevant title/abstract
Short term methionine restriction increases hepatic global DNA methylation in adult but not young male C57BL/6J mice	2017	Exp Gerontol	10.1016/j.exger.2016.12.003	Irrelevant title/abstract
ANRIL: A lncRNA at the CDKN2A/B Locus With Roles in Cancer and Metabolic Disease	2018	Front Endocrinol (Lausanne)	10.3389/fendo.2018.00405	Irrelevant title/abstract
Risk Factors for Postoperative Bleeding Following Breast Cancer Surgery: A Nationwide Database Study of 477,108 Cases in Japan	2022	World J Surg	10.1007/s00268-022-06746-z	Irrelevant title/abstract
Surgeon and hospital volume outcomes in bariatric surgery: a population-level study	2020	Surg Obes Relat Dis	10.1016/j.soard.2020.01.012	Irrelevant title/abstract
Hepatocyte specific TIMP3 expression prevents diet dependent fatty liver disease and hepatocellular carcinoma	2017	Sci Rep	10.1038/s41598-017-06439-x	Irrelevant title/abstract
Use of Multiple Correspondence Analysis and K-means to Explore Associations Between Risk Factors and Likelihood of Colorectal Cancer: Cross-sectional Study	2022	J Med Internet Res	10.2196/29056	Irrelevant title/abstract
CCR1 antagonism attenuates T cell trafficking to omentum and liver in obesity-associated cancer	2016	Immunol Cell Biol	10.1038/icb.2016.26	Irrelevant title/abstract
Does high body mass index negatively affect the surgical outcome and long-term survival of gastric cancer patients who underwent gastrectomy: A systematic review and meta-analysis	2018	Eur J Surg Oncol	10.1016/j.ejso.2018.09.007	Irrelevant title/abstract
Neuregulin 4 mediates the metabolic benefits of mild cold exposure by promoting beige fat thermogenesis	2024	JCI Insight	10.1172/jci.insight.172957	Irrelevant title/abstract
Effect of obesity on technical feasibility and postoperative outcomes of laparoscopy-assisted distal gastrectomy--comparison with open distal gastrectomy	2008	J Gastrointest Surg	10.1007/s11605-007-0374-x	Irrelevant title/abstract
Comparison of short-term surgical outcomes between complete mesenteric resection and traditional transhiatal laparoscopic surgery for Siewert type II/III esophagogastric junction adenocarcinoma	2022	Langenbecks Arch Surg	10.1007/s00423-022-02676-5	Irrelevant title/abstract
Histone Deacetylase 9: Its Role in the Pathogenesis of Diabetes and Other Chronic Diseases	2020	Diabetes Metab J	10.4093/dmj.2019.0243	Irrelevant title/abstract
Adipokines do not mediate the association of obesity and colorectal adenoma	2014	J Cancer Epidemiol	10.1155/2014/371254	Irrelevant title/abstract
Risk factors for cancer in patients with primary biliary cholangitis and autoimmune hepatitis and primary biliary cholangitis overlap syndrome	2023	Ann Hepatol	10.1016/j.aohep.2023.101105	Irrelevant title/abstract
Factors Influencing Difficulty of Laparoscopic Abdominoperineal Resection for Ultra-Low Rectal Cancer	2017	Surg Laparosc Endosc Percutan Tech	10.1097/SLE.0000000000000378	Irrelevant title/abstract
Clinical utility of the modified segmental boost technique for treatment of the pelvis and inguinal nodes	2010	Int J Radiat Oncol Biol Phys	10.1016/j.ijrobp.2009.02.066	Irrelevant title/abstract
Efficacy and safety of bariatric surgery for craniopharyngioma-related hypothalamic obesity: a matched case-control study with 2 years of follow-up	2017	Int J Obes (Lond)	10.1038/ijo.2016.195	Irrelevant title/abstract
Physical Activity and Risk of Hepatocellular Carcinoma Among U.S. Men and Women	2020	Cancer Prev Res (Phila)	10.1158/1940-6207.CAPR-19-0447	Irrelevant title/abstract
Impact of obesity on short-term results of laparoscopic rectal cancer resection	2009	Surg Endosc	10.1007/s00464-008-0266-5	Irrelevant title/abstract
Risks and clinical predictors of cirrhosis and hepatocellular carcinoma diagnoses in adults with diagnosed NAFLD: real-world study of 18 million patients in four European cohorts	2019	BMC Med	10.1186/s12916-019-1321-x	Irrelevant title/abstract
Relationship between body mass index and the risk of early gastric cancer and dysplasia regardless of Helicobacter pylori infection	2015	Gastric Cancer	10.1007/s10120-014-0429-0	Irrelevant title/abstract
Insulin, insulin receptors, and cancer	2016	J Endocrinol Invest	10.1007/s40618-016-0508-7	Irrelevant title/abstract
National Disparities in Colorectal Cancer Screening Among Obese Adults	2017	Am J Prev Med	10.1016/j.amepre.2017.01.006	Irrelevant title/abstract
[Tumour deposition (TD), a probably underestimated poor prognostic criterion, to be taken into account in the therapeutic management of patients with stage III colon cancer]	2021	Ann Pathol	10.1016/j.annpat.2021.09.005	Irrelevant title/abstract
Inhibitory effects of transforming growth factor-beta (TGF-beta) on certain functions of intraepithelial lymphocytes	1999	Clin Exp Immunol	10.1046/j.1365-2249.1999.00824.x	Irrelevant title/abstract
Evaluation of US Veterans Nutrition Education for Diabetes Prevention	2016	J Nutr Educ Behav	10.1016/j.jneb.2016.06.007	Irrelevant title/abstract
Interleukin-4 administration improves muscle function, adult myogenesis, and lifespan of colon carcinoma-bearing mice	2020	J Cachexia Sarcopenia Muscle	10.1002/jcsm.12539	Irrelevant title/abstract
Human subtilase SKI-1/S1P is a master regulator of the HCV Lifecycle and a potential host cell target for developing indirect-acting antiviral agents	2012	PLoS Pathog	10.1371/journal.ppat.1002468	Irrelevant title/abstract
Incidence and Impact of Non-alcoholic Fatty Liver Disease (NAFLD) in Patients with Adenocarcinoma of the Esophagus Treated with Curative Intent	2023	World J Surg	10.1007/s00268-022-06781-w	Irrelevant title/abstract
Increased islet beta cell replication adjacent to intrapancreatic gastrinomas in humans	2006	Diabetologia	10.1007/s00125-006-0410-5	Irrelevant title/abstract
Predictors associated with planned and unplanned admission to intensive care units after colorectal cancer surgery: a retrospective study	2022	Support Care Cancer	10.1007/s00520-022-06939-1	Irrelevant title/abstract
Gene Environment Interactions and Predictors of Colorectal Cancer in Family-Based, Multi-Ethnic Groups	2018	J Pers Med	10.3390/jpm8010010	Irrelevant title/abstract
Impact of Obesity on Robot-Assisted Distal Pancreatectomy	2016	J Laparoendosc Adv Surg Tech A	10.1089/lap.2016.0192	Irrelevant title/abstract
A GLP-1/glucagon (GCG)/CCK(2) receptors tri-agonist provides new therapy for obesity and diabetes	2022	Br J Pharmacol	10.1111/bph.15860	Irrelevant title/abstract
Preoperative identification of intraoperative blood loss of more than 1,500 mL during elective hepatectomy	2011	J Hepatobiliary Pancreat Sci	10.1007/s00534-011-0399-0	Irrelevant title/abstract
Effective implementation and adaptation of structured robotic colorectal programme in a busy tertiary unit	2021	J Robot Surg	10.1007/s11701-020-01169-1	Irrelevant title/abstract
How to distinguish thoracic and cervical lymph nodes during minimally invasive esophagectomy	2022	Thorac Cancer	10.1111/1759-7714.14554	Irrelevant title/abstract
The antioxidant response in Barrett's tumorigenesis: A double-edged sword	2021	Redox Biol	10.1016/j.redox.2021.101894	Irrelevant title/abstract
Relationship Between Fat Mass Indices and Postoperative Complications After Laparoscopic Gastrectomy in Patients With Gastric Cancer: A Propensity Score Matching Analysis	2022	Anticancer Res	10.21873/anticanres.15989	Irrelevant title/abstract
An additional dose of cefazolin for intraoperative prophylaxis	1999	Surg Today	10.1007/BF02482213	Irrelevant title/abstract
Developments in pathogenesis and diagnosis of gastroesophageal reflux disease	2007	Curr Opin Gastroenterol	10.1097/MOG.0b013e328133f56a	Irrelevant title/abstract
Robotic versus standard open pancreatectomy: a propensity score-matched analysis comparison	2019	Updates Surg	10.1007/s13304-018-0529-1	Irrelevant title/abstract
Association between phosphatidylinositol 3-kinase regulatory subunit p85alpha Met326Ile genetic polymorphism and colon cancer risk	2008	Clin Cancer Res	10.1158/1078-0432.CCR-07-1211	Irrelevant title/abstract
Influence of obesity and bariatric surgery on gastric cancer	2016	Cancer Biol Med	10.20892/j.issn.2095-3941.2016.0011	Irrelevant title/abstract
Serum M2BPGi level and risk of hepatocellular carcinoma after oral anti-viral therapy in patients with chronic hepatitis B	2018	Aliment Pharmacol Ther	10.1111/apt.15006	Irrelevant title/abstract
Incisional hernia following closure of loop ileostomy: The main predictor is the patient, not the surgeon	2018	Surgeon	10.1016/j.surge.2016.03.004	Irrelevant title/abstract
Pancreatic fistulae after pancreatic resections for neuroendocrine tumours compared with resections for other lesions	2015	HPB (Oxford)	10.1111/hpb.12319	Irrelevant title/abstract
Association of the MARCO polymorphism rs6761637 with hepatocellular carcinoma susceptibility and clinical characteristics	2022	Immunol Res	10.1007/s12026-022-09271-2	Irrelevant title/abstract
Risk of microangiopathy in type 2 diabetes mellitus patients with or without chronic hepatitis C: Results of a retrospective long-term controlled cohort study	2015	Dig Liver Dis	10.1016/j.dld.2015.01.157	Irrelevant title/abstract
Apoptotic effects of dichloro stearic and dichloro myristic acid in human hepatoma cells (HepG2)	2001	Pharmacol Toxicol	10.1034/j.1600-0773.2001.d01-140.x	Irrelevant title/abstract
Position of the American Dietetic Association: health implications of dietary fiber	1997	J Am Diet Assoc	10.1016/s0002-8223(97)00279-4	Irrelevant title/abstract
[Establishment and characterization of patient derived xenograft model of malignant peritoneal mesothelioma in nude mice]	2020	Zhonghua Bing Li Xue Za Zhi	10.3760/cma.j.issn.0529-5807.2020.02.011	Irrelevant title/abstract
Clinical Implications of Malnutrition in the Management of Patients with Pancreatic Cancer: Introducing the Concept of the Nutritional Oncology Board	2021	Nutrients	10.3390/nu13103522	Irrelevant title/abstract
Interventions for weight reduction in obesity to improve survival in women with endometrial cancer	2018	Cochrane Database Syst Rev	10.1002/14651858.CD012513.pub2	Irrelevant title/abstract
Utility of endoscopic screening for upper gastrointestinal adenocarcinoma	2000	JAMA	10.1001/jama.284.8.961	Irrelevant title/abstract
Preoperative transferrin level is a novel prognostic marker for colorectal cancer	2021	Ann Gastroenterol Surg	10.1002/ags3.12411	Irrelevant title/abstract
Nationwide Evaluation of Patient Selection for Minimally Invasive Distal Pancreatectomy Using American College of Surgeons' National Quality Improvement Program	2017	Ann Surg	10.1097/SLA.0000000000001982	Irrelevant title/abstract
Gastric ghrelin, GOAT, leptin, and leptinR expression as well as peripheral serotonin are dysregulated in humans with obesity	2016	Neurogastroenterol Motil	10.1111/nmo.12773	Irrelevant title/abstract
Obesity and receipt of clinical preventive services in veterans	2010	Obesity (Silver Spring)	10.1038/oby.2010.40	Irrelevant title/abstract
[Obesity and cancer]	2009	Rev Med Interne	10.1016/j.revmed.2009.04.007	Irrelevant title/abstract
Unique genetic alterations and clinicopathological features of hepatocellular adenoma in Chinese population	2015	Pathol Res Pract	10.1016/j.prp.2015.09.003	Irrelevant title/abstract
Cancer incidence due to excess body weight and leisure-time physical inactivity in Canada: implications for prevention	2014	Prev Med	10.1016/j.ypmed.2014.06.018	Irrelevant title/abstract
Central role of the adipocyte in the metabolic syndrome	2001	J Investig Med	10.2310/6650.2001.34108	Irrelevant title/abstract
Bif-1 deficiency impairs lipid homeostasis and causes obesity accompanied by insulin resistance	2016	Sci Rep	10.1038/srep20453	Irrelevant title/abstract
Does overweight affect outcomes in patients undergoing gastrectomy for cancer? A meta-analysis of 25 cohort studies	2014	Jpn J Clin Oncol	10.1093/jjco/hyu031	Irrelevant title/abstract
Targeting the unfolded protein response in disease	2013	Nat Rev Drug Discov	10.1038/nrd3976	Irrelevant title/abstract
Characterizing the mechanism behind the progression of NAFLD to hepatocellular carcinoma	2020	Hepat Oncol	10.2217/hep-2020-0017	Irrelevant title/abstract
Background review paper on total fat, fatty acid intake and cancers	2009	Ann Nutr Metab	10.1159/000229000	Irrelevant title/abstract
Associations between food and beverage groups and major diet-related chronic diseases: an exhaustive review of pooled/meta-analyses and systematic reviews	2014	Nutr Rev	10.1111/nure.12153	Irrelevant title/abstract
Suppression of N-nitrosobis(2-oxopropyl)amine-induced pancreatic carcinogenesis in hamsters by pioglitazone, a ligand of peroxisome proliferator-activated receptor gamma	2007	Carcinogenesis	10.1093/carcin/bgm095	Irrelevant title/abstract
Esophageal cancer patients of heavier weight have more nutritional risk of inadequate calorie intake immediately after esophagectomy: a retrospective study	2021	Support Care Cancer	10.1007/s00520-020-05538-2	Irrelevant title/abstract
Colonic cancer in a patient with primary sclerosing cholangitis and long-standing ulcerative colitis	1997	J Gastroenterol	10.1007/BF01213301	Irrelevant title/abstract
NAFLD-Related HCC: Focus on the Latest Relevant Preclinical Models	2023	Cancers (Basel)	10.3390/cancers15143723	Irrelevant title/abstract
Primary spinal mucosa-associated lymphoid tissue lymphoma: A case report	2018	Medicine (Baltimore)	10.1097/MD.0000000000009329	Irrelevant title/abstract
Rectal carcinoma: prospective comparison of conventional and gadopentetate dimeglumine enhanced fat-suppressed MR imaging	1996	J Magn Reson Imaging	10.1002/jmri.1880060309	Irrelevant title/abstract
Hepatocellular carcinoma cell line-microenvironment induced cancer-associated phenotype, genotype and functionality in mesenchymal stem cells	2022	Life Sci	10.1016/j.lfs.2021.120168	Irrelevant title/abstract
Chronic hepatitis B and metabolic risk factors: A call for rigorous longitudinal studies	2019	World J Gastroenterol	10.3748/wjg.v25.i3.282	Irrelevant title/abstract
Biochemical and cellular properties of insulin receptor signalling	2018	Nat Rev Mol Cell Biol	10.1038/nrm.2017.89	Irrelevant title/abstract
Therapeutic potential of cannabinoid receptor 2 in the treatment of diabetes mellitus and its complications	2019	Eur J Pharmacol	10.1016/j.ejphar.2019.172628	Irrelevant title/abstract
Grain legume proteins and nutraceutical properties	2006	Fitoterapia	10.1016/j.fitote.2005.11.008	Irrelevant title/abstract
Analysis of the molecular species generated by MDM2 gene amplification in liposarcomas	2001	Int J Cancer	10.1002/ijc.1271	Irrelevant title/abstract
Race and colorectal cancer disparities: health-care utilization vs different cancer susceptibilities	2010	J Natl Cancer Inst	10.1093/jnci/djq068	Irrelevant title/abstract
Patients with high body mass index tend to have lower stage of esophageal carcinoma at diagnosis	2012	Dis Esophagus	10.1111/j.1442-2050.2011.01290.x	Irrelevant title/abstract
The differential role of resistin on invasive liver cancer cells	2023	Horm Mol Biol Clin Investig	10.1515/hmbci-2022-0063	Irrelevant title/abstract
Elevated free fatty acid uptake via CD36 promotes epithelial-mesenchymal transition in hepatocellular carcinoma	2015	Sci Rep	10.1038/srep14752	Irrelevant title/abstract
Impact of colorectal cancer screening on future lifestyle choices: a three-year randomized controlled trial	2007	Clin Gastroenterol Hepatol	10.1016/j.cgh.2006.12.011	Irrelevant title/abstract
[Renal extramedullary hematopoietic tumor revealing a hereditary spherocytosis in an adult patient]	2015	Rev Med Interne	10.1016/j.revmed.2015.02.007	Irrelevant title/abstract
Hepatocellular adenoma management and phenotypic classification: the Bordeaux experience	2009	Hepatology	10.1002/hep.22995	Irrelevant title/abstract
Differential impacts of mineralocorticoid receptor antagonist potassium canrenoate on liver and renal changes in high fat diet-mediated early hepatocarcinogenesis model rats	2018	J Toxicol Sci	10.2131/jts.43.611	Irrelevant title/abstract
The role of visfatin and resistin in an in vitro model of obesity-induced invasive liver cancer	2021	Can J Physiol Pharmacol	10.1139/cjpp-2020-0377	Irrelevant title/abstract
Laparoscopic single-port colectomy for sigmoid cancer	2010	Tech Coloproctol	10.1007/s10151-009-0545-8	Irrelevant title/abstract
Incidence and risk factors for colorectal neoplasia in patients with oral squamous cell carcinoma	2014	Colorectal Dis	10.1111/codi.12717	Irrelevant title/abstract
Ultrathin versus pediatric instruments for colonoscopy in older female patients: A randomized trial	2017	Dig Endosc	10.1111/den.12761	Irrelevant title/abstract
Gastric bypass surgery vs intensive lifestyle and medical intervention for type 2 diabetes: the CROSSROADS randomised controlled trial	2016	Diabetologia	10.1007/s00125-016-3903-x	Irrelevant title/abstract
Cancer Cachexia and Related Metabolic Dysfunction	2020	Int J Mol Sci	10.3390/ijms21072321	Irrelevant title/abstract
Endoplasmic reticulum stress signalling and the pathogenesis of non-alcoholic fatty liver disease	2018	J Hepatol	10.1016/j.jhep.2018.06.008	Irrelevant title/abstract
What do we Need to Start a Multimedia Salt Reduction Campaign?	2023	Int J Prev Med	10.4103/ijpvm.ijpvm_485_21	Irrelevant title/abstract
Gastrointestinal microflora, food components and colon cancer prevention	2009	J Nutr Biochem	10.1016/j.jnutbio.2009.06.001	Irrelevant title/abstract
Race moderates the relationship between obesity and colorectal cancer screening in women	2010	Cancer Causes Control	10.1007/s10552-009-9469-x	Irrelevant title/abstract
Change of the growth hormone-insulin-like growth factor-I axis in patients with gastrointestinal cancer: related to tumour type and nutritional status	2005	Br J Nutr	10.1079/bjn20051412	Irrelevant title/abstract
Antidiabetic-Like Effects of Naringenin-7-O-glucoside from Edible Chrysanthemum 'Kotobuki' and Naringenin by Activation of the PI3K/Akt Pathway and PPARγ	2019	Chem Biodivers	10.1002/cbdv.201800434	Irrelevant title/abstract
Metformin Decreases the Incidence of Pancreatic Ductal Adenocarcinoma Promoted by Diet-induced Obesity in the Conditional KrasG12D Mouse Model	2018	Sci Rep	10.1038/s41598-018-24337-8	Irrelevant title/abstract
The effect of long Roux-en-Y gastrojejunostomy in gastric cancer patients with type 2 diabetes and body mass index < 35 kg/m(2): preliminary results	2015	Ann Surg Treat Res	10.4174/astr.2015.88.4.215	Irrelevant title/abstract
Coffee consumption and the risk of incident gastric cancer--A meta-analysis of prospective cohort studies	2016	Nutr Cancer	10.1080/01635581.2016.1115093	Irrelevant title/abstract
Polymorphisms in IL-17A Gene and Susceptibility of Colorectal Cancer in Bangladeshi Population: A Case-Control Analysis	2022	Cancer Control	10.1177/10732748221143879	Irrelevant title/abstract
Adult weight gain and adiposity-related cancers: a dose-response meta-analysis of prospective observational studies	2015	J Natl Cancer Inst	10.1093/jnci/dju428	Irrelevant title/abstract
Cryptogenic cirrhosis in the region where obesity is not prevalent	2006	World J Gastroenterol	10.3748/wjg.v12.i13.2080	Irrelevant title/abstract
A prospective study of the associations between treated diabetes and cancer outcomes	2012	Diabetes Care	10.2337/dc11-0255	Irrelevant title/abstract
Increased lipid utilization in weight losing and weight stable cancer patients with normal body weight	1999	Eur J Clin Nutr	10.1038/sj.ejcn.1600843	Irrelevant title/abstract
The outcome of laparoscopic pancreatoduodenectomy is improved with patient selection and the learning curve	2022	Surg Endosc	10.1007/s00464-021-08493-z	Irrelevant title/abstract
Hormone replacement therapy and colorectal adenoma recurrence among women in the Polyp Prevention Trial	2001	J Natl Cancer Inst	10.1093/jnci/93.23.1799	Irrelevant title/abstract
Opioid use as a potential risk factor for pancreatic cancer in the United States: An analysis of state and national level databases	2021	PLoS One	10.1371/journal.pone.0244285	Irrelevant title/abstract
Differential effects of PPARalpha activators on induction of ectopic expression of tissue-specific fatty acid binding protein genes in the mouse liver	2000	Int J Biochem Cell Biol	10.1016/s1357-2725(00)00046-7	Irrelevant title/abstract
Bowel Preparation for Surveillance Colonoscopy After Colorectal Resection: A New Perspective	2019	Ann Coloproctol	10.3393/ac.2018.11.08	Irrelevant title/abstract
Clinical Indication of Aspirin Associated With Reduced Risk of Liver Cancer in Chronic Hepatitis B: A Nationwide Cohort Study	2022	Am J Gastroenterol	10.14309/ajg.0000000000001725	Irrelevant title/abstract
Dehydroepiandrosterone (DHEA) Feeding Protects Liver Steatosis in Obese Breast Cancer Rat Model	2017	Sci Pharm	10.3390/scipharm85010013	Irrelevant title/abstract
Alcohol, cigarette smoking, dietary factors and the risk of colorectal adenomas and hyperplastic polyps--a case control study	2002	Eur J Nutr	10.1007/s003940200004	Irrelevant title/abstract
Synthesis and lipid-lowering evaluation of 3-methyl-1H-purine-2,6-dione derivatives as potent and orally available anti-obesity agents	2014	Eur J Med Chem	10.1016/j.ejmech.2014.09.094	Irrelevant title/abstract
Dietary lycopene and tomato extract supplementations inhibit nonalcoholic steatohepatitis-promoted hepatocarcinogenesis in rats	2010	Int J Cancer	10.1002/ijc.24689	Irrelevant title/abstract
Adenosine-Related Mechanisms in Non-Adenosine Receptor Drugs	2020	Cells	10.3390/cells9040956	Irrelevant title/abstract
Oncologic outcome of stages II/III colon cancer treated via minilaparotomy	2011	Int Surg	10.9738/1384.1	Irrelevant title/abstract
Nutritional Intervention Improves Nutrition Outcomes in Stomach and Colon Cancer Patients Receiving Chemotherapy: Finding from a Quasi-Experiment in Vietnam	2021	Healthcare (Basel)	10.3390/healthcare9070843	Irrelevant title/abstract
Early Onset Metastatic Colorectal Cancer: Current Insights and Clinical Management of a Rising Condition	2023	Cancers (Basel)	10.3390/cancers15133509	Irrelevant title/abstract
Red meat consumption is associated with an increased overall cancer risk: a prospective cohort study in Korea	2014	Br J Nutr	10.1017/S0007114514000683	Irrelevant title/abstract
Triantennary GalNAc Molecular Imaging Probes for Monitoring Hepatocyte Function in a Rat Model of Nonalcoholic Steatohepatitis	2020	Adv Sci (Weinh)	10.1002/advs.202002997	Irrelevant title/abstract
Interactions of peroxisome proliferator-activated receptor {gamma} and diet in etiology of colorectal cancer	2005	Cancer Epidemiol Biomarkers Prev	10.1158/1055-9965.EPI-04-0681	Irrelevant title/abstract
Role of Apelin/APJ axis in cancer development and progression	2020	Adv Med Sci	10.1016/j.advms.2020.02.002	Irrelevant title/abstract
[Evaluation of clinical safety and diagnostic efficacy of domestic liver-specific magnetic resonance contrast agent (gadoxetate disodium)]	2023	Zhonghua Gan Zang Bing Za Zhi	10.3760/cma.j.cn501113-20210411-00178	Irrelevant title/abstract
G-Protein-Coupled Estrogen Receptor (GPER) and Sex-Specific Metabolic Homeostasis	2017	Adv Exp Med Biol	10.1007/978-3-319-70178-3_20	Irrelevant title/abstract
Fat in liver metastasis from renal cell carcinoma detected by chemical shift MR imaging	2003	Abdom Imaging	10.1007/s00261-003-0001-6	Irrelevant title/abstract
Irisin Is Regulated by CAR in Liver and Is a Mediator of Hepatic Glucose and Lipid Metabolism	2016	Mol Endocrinol	10.1210/me.2015-1292	Irrelevant title/abstract
Modifiable and Non-Modifiable Risk Factors for the Development of Non-Hereditary Pancreatic Cancer	2022	Medicina (Kaunas)	10.3390/medicina58080978	Irrelevant title/abstract
Chenopodium Quinoa and Salvia Hispanica Provide Immunonutritional Agonists to Ameliorate Hepatocarcinoma Severity under a High-Fat Diet	2020	Nutrients	10.3390/nu12071946	Irrelevant title/abstract
Adherence to the Mediterranean Diet in Relation to Gastric Cancer in Afghanistan	2022	Front Nutr	10.3389/fnut.2022.830646	Irrelevant title/abstract
Equivalent insulin resistance in latent autoimmune diabetes in adults (LADA) and type 2 diabetic patients	2007	Diabetes Res Clin Pract	10.1016/j.diabres.2006.12.013	Irrelevant title/abstract
Bone mineral density and the subsequent risk of cancer in the NHANES I follow-up cohort	2002	BMC Cancer	10.1186/1471-2407-2-22	Irrelevant title/abstract
Mediterranean diet and risk of pancreatic cancer in the European Prospective Investigation into Cancer and Nutrition cohort	2017	Br J Cancer	10.1038/bjc.2017.14	Irrelevant title/abstract
Impact of sarcopenia on outcomes of patients undergoing liver resection for hepatocellular carcinoma	2022	J Cachexia Sarcopenia Muscle	10.1002/jcsm.13040	Irrelevant title/abstract
N(1)-methyladenosine modification in cancer biology: Current status and future perspectives	2022	Comput Struct Biotechnol J	10.1016/j.csbj.2022.11.045	Irrelevant title/abstract
Intra-abdominal infection after radical gastrectomy for gastric cancer: Incidence, pathogens, risk factors and outcomes	2017	Int J Surg	10.1016/j.ijsu.2017.07.081	Irrelevant title/abstract
Influence of preoperative chemoradiotherapy on the number of lymph nodes retrieved in rectal cancer	2010	Ann Surg	10.1097/SLA.0b013e3181e61e33	Irrelevant title/abstract
Association between metabolic syndrome and liver histology among NAFLD patients without diabetes	2016	BMJ Open Gastroenterol	10.1136/bmjgast-2016-000114	Irrelevant title/abstract
Phase II Clinical Trial to Evaluate the Efficacy of Transanal Endoscopic Total Mesorectal Excision for Rectal Cancer	2018	Dis Colon Rectum	10.1097/DCR.0000000000001058	Irrelevant title/abstract
[Clinical nutrition therapy in patients with short bowel syndrome in line with principles of personalized medicine]	2014	Orv Hetil	10.1556/OH.2014.29973	Irrelevant title/abstract
Evaluation of chemotherapy-induced severe myelosuppression incidence in obese patients with capped dosing	2011	J Oncol Pract	10.1200/JOP.2010.000045	Irrelevant title/abstract
Associations between serum lipophilic antioxidants levels and non-alcoholic fatty liver disease are moderated by adiposity	2019	Eur J Clin Nutr	10.1038/s41430-019-0413-1	Irrelevant title/abstract
Letter to the Editor: The Role of Visceral Obesity, Sarcopenia, and Sarcopenic Obesity on Surgical Outcomes After Liver Resection for Colorectal Metastases	2021	World J Surg	10.1007/s00268-021-06194-1	Irrelevant title/abstract
Applications of metabolomics for understanding the action of peroxisome proliferator-activated receptors (PPARs) in diabetes, obesity and cancer	2012	Genome Med	10.1186/gm331	Irrelevant title/abstract
Critical roles for the TSC-mTOR pathway in β-cell function	2009	Am J Physiol Endocrinol Metab	10.1152/ajpendo.00262.2009	Irrelevant title/abstract
[Comparison of the anorectal function before and after neoadjuvant radiotherapy in mid-low rectal cancer: a retrospective observational study from single center]	2024	Zhonghua Wei Chang Wai Ke Za Zhi	10.3760/cma.j.cn441530-20230920-00097	Irrelevant title/abstract
Calcium as a chemopreventive agent against colorectal neoplasm: does obesity play a role?	2017	Cancer Causes Control	10.1007/s10552-017-0922-y	Irrelevant title/abstract
Impact of body mass index on perioperative outcomes and survival after resection for gastric cancer	2015	J Surg Res	10.1016/j.jss.2014.12.048	Irrelevant title/abstract
The Multiple Faces of the Metal Transporter ZIP14 (SLC39A14)	2018	J Nutr	10.1093/jn/nxx041	Irrelevant title/abstract
Islet hyperplasia in adults: challenge to preoperatively diagnose non-insulinoma pancreatogenic hypoglycemia syndrome	2006	World J Surg	10.1007/s00268-005-0543-6	Irrelevant title/abstract
Jejunal Mesentery Preservation Reduces Leakage at Esophagojejunostomy After Minimally Invasive Total Gastrectomy for Gastric Cancer: a Propensity Score-Matched Cohort Study	2022	J Gastrointest Surg	10.1007/s11605-022-05494-8	Irrelevant title/abstract
Association of the Age at Menarche with Site-Specific Cancer Risks in Pooled Data from Nine Cohorts	2021	Cancer Res	10.1158/0008-5472.CAN-19-3093	Irrelevant title/abstract
Effect of body mass index in patients undergoing resection for gastric cancer: a single center US experience	2014	J Gastrointest Surg	10.1007/s11605-014-2455-y	Irrelevant title/abstract
Relationship Between Sarcopenic Obesity and Outcomes of Hepatectomy for Hepatocellular Carcinoma	2018	Ann Surg	10.1097/SLA.0000000000002785	Irrelevant title/abstract
Management of chronic hepatitis C virus infection: a new era of disease control	2004	Intern Med J	10.1111/j.1445-5994.2004.00615.x	Irrelevant title/abstract
Differences in intake of specific food plants by Polynesians may explain their lower incidence of colorectal cancer compared with Europeans in New Zealand	1995	Nutr Cancer	10.1080/01635589509514359	Irrelevant title/abstract
Gene-educational attainment interactions in a multi-population genome-wide meta-analysis identify novel lipid loci	2023	Front Genet	10.3389/fgene.2023.1235337	Irrelevant title/abstract
A rare case of iron deficiency	2012	Eur J Gastroenterol Hepatol	10.1097/MEG.0b013e328348d642	Irrelevant title/abstract
Waist circumference is an independent risk factor for the development of parastomal hernia after permanent colostomy	2008	Dis Colon Rectum	10.1007/s10350-008-9366-5	Irrelevant title/abstract
Laparoscopic-assisted total mesorectal resection through the transanal route	2014	Cir Esp	10.1016/S0009-739X(14)70005-3	Irrelevant title/abstract
Pancreatic cancer - epidemiology, risk factors, nutritional and infl ammatory prognostic and predictive factors	2024	Klin Onkol	10.48095/ccko2024270	Irrelevant title/abstract
Meteorin-like is a hormone that regulates immune-adipose interactions to increase beige fat thermogenesis	2014	Cell	10.1016/j.cell.2014.03.065	Irrelevant title/abstract
Inclusion of Limited Amounts of Extruded Legumes Plus Cereal Mixes in Normocaloric or Obesogenic Diets for Rats: Effects on Lipid Profile	2020	Foods	10.3390/foods9060704	Irrelevant title/abstract
Metformin use and incidence cancer risk: evidence for a selective protective effect against liver cancer	2018	Cancer Causes Control	10.1007/s10552-018-1058-4	Irrelevant title/abstract
Occurrence of colorectal aberrant crypt foci depending on age and dietary patterns of patients	2018	BMC Cancer	10.1186/s12885-018-4100-8	Irrelevant title/abstract
Randomized clinical trial of the effect of a fibrin sealant patch on pancreatic fistula formation after pancreatoduodenectomy	2018	Br J Surg	10.1002/bjs.10840	Irrelevant title/abstract
Nomogram developed with APOA5 genetic variant rs662799 and clinical characteristics predicting risk of essential hypertension in a Chinese population	2024	Cardiovasc Diagn Ther	10.21037/cdt-23-289	Irrelevant title/abstract
A preoperative prediction model for anastomotic leakage after rectal cancer resection based on 13.175 patients	2022	Eur J Surg Oncol	10.1016/j.ejso.2022.06.016	Irrelevant title/abstract
An effective duodenum bulb mobilization for extracorporeal Billroth I anastomosis of laparoscopic gastrectomy	2009	J Gastrointest Surg	10.1007/s11605-008-0686-5	Irrelevant title/abstract
Obese patients and robotic colorectal surgery: systematic review and meta-analysis	2020	BJS Open	10.1002/bjs5.50335	Irrelevant title/abstract
Targeting phospholipid remodeling pathway improves insulin resistance in diabetic mouse models	2023	FASEB J	10.1096/fj.202301122RR	Irrelevant title/abstract
Robot-assisted versus laparoscopic surgery for lower rectal cancer: the impact of visceral obesity on surgical outcomes	2016	Int J Colorectal Dis	10.1007/s00384-016-2653-z	Irrelevant title/abstract
Sex Differences in All-Cause Inpatient Mortality Risk in Gastric Cancer: Nationwide Inpatient Population-Based Study	2022	Cureus	10.7759/cureus.28602	Irrelevant title/abstract
Prognostic value of viral eradication for major adverse cardiovascular events in hepatitis C cirrhotic patients	2018	Am Heart J	10.1016/j.ahj.2017.10.024	Irrelevant title/abstract
Metabolic complications of hepatitis C virus infection	2021	World J Gastroenterol	10.3748/wjg.v27.i13.1267	Irrelevant title/abstract
Gastroesophageal reflux disease: an Asian perspective	2008	J Gastroenterol Hepatol	10.1111/j.1440-1746.2008.05684.x	Irrelevant title/abstract
Isolation and identification of cancer stem-like cells in esophageal carcinoma cell lines	2009	Stem Cells Dev	10.1089/scd.2008.0033	Irrelevant title/abstract
The epidemic of oesophageal carcinoma: Where are we now?	2016	Cancer Epidemiol	10.1016/j.canep.2016.01.013	Irrelevant title/abstract
Role of Myokines in Regulating Skeletal Muscle Mass and Function	2019	Front Physiol	10.3389/fphys.2019.00042	Irrelevant title/abstract
Pre-induction Ultrasonographic Evaluation of Gastric Residual Volume in Elective Gastrointestinal Cancer Surgeries	2021	Indian J Surg Oncol	10.1007/s13193-021-01456-9	Irrelevant title/abstract
Analysis of risk factors for fatal renal complications after allogeneic hematopoietic cell transplantation	2024	Bone Marrow Transplant	10.1038/s41409-023-02172-4	Irrelevant title/abstract
Effectiveness of Web Applications on Improving Nutritional Status of Patients with Colorectal Cancer	2024	Nutrients	10.3390/nu16030408	Irrelevant title/abstract
Unusual fatty metamorphosis observed in diffuse liver metastases of stage 4S neuroblastoma	2010	Pediatr Radiol	10.1007/s00247-009-1491-3	Irrelevant title/abstract
Transanal Total Mesorectal Excision With Single-Incision Laparoscopy for Rectal Cancer	2016	JSLS	10.4293/JSLS.2016.00007	Irrelevant title/abstract
Utility of stent double palliation for esophageal cancer with airway involvement: the extremis of care	2020	Dis Esophagus	10.1093/dote/doz087	Irrelevant title/abstract
Assessment of the sexual functions of males with chronic liver disease in South West Nigeria	2014	Ann Afr Med	10.4103/1596-3519.129884	Irrelevant title/abstract
Skeletal Muscle Mass and Surgical Morbidity After Laparoscopic Rectal Cancer Resection	2023	J Laparoendosc Adv Surg Tech A	10.1089/lap.2023.0068	Irrelevant title/abstract
Asia Pacific consensus recommendations for colorectal cancer screening	2008	Gut	10.1136/gut.2007.146316	Irrelevant title/abstract
Asprosin, a C-Terminal Cleavage Product of Fibrillin 1 Encoded by the FBN1 Gene, in Health and Disease	2022	Mol Syndromol	10.1159/000520333	Irrelevant title/abstract
Fatty pancreas: A possible risk factor for pancreatic cancer in animals and humans	2018	Cancer Sci	10.1111/cas.13766	Irrelevant title/abstract
Preoperative Single-dose Methylprednisolone Prevents Surgical Site Infections After Major Liver Resection: A Randomized Controlled Trial	2022	Ann Surg	10.1097/SLA.0000000000004720	Irrelevant title/abstract
Effect of Weight Gain and Weight Loss on In Vivo Colonocyte Proliferation Rate in People with Obesity	2017	Obesity (Silver Spring)	10.1002/oby.21983	Irrelevant title/abstract
[Transanal extraction vs. minilaparotomy : For laparoendoscopic left-sided colon resection]	2016	Chirurg	10.1007/s00104-016-0263-5	Irrelevant title/abstract
Lifestyle and occupational factors associated with participation in colorectal cancer screening among men and women in Australia	2019	Prev Med	10.1016/j.ypmed.2019.105777	Irrelevant title/abstract
Therapeutic modulation of gut microbiota: current clinical applications and future perspectives	2014	Curr Drug Targets	10.2174/1389450115666140606111402	Irrelevant title/abstract
Risk prediction nomogram for major morbidity related to primary resection for esophageal squamous cancer	2021	Medicine (Baltimore)	10.1097/MD.0000000000026189	Irrelevant title/abstract
The association between selected risk factors for pancreatic cancer and the expression of p53 and K-ras codon 12 mutations	2006	Int J Gastrointest Cancer	10.1007/s12029-007-9005-8	Irrelevant title/abstract
Body mass index and colorectal hyperplastic polyps	2013	Am J Gastroenterol	10.1038/ajg.2012.376	Irrelevant title/abstract
A review of factors that affect mortality following colectomy	2012	J Surg Res	10.1016/j.jss.2011.09.012	Irrelevant title/abstract
Group 1B phospholipase A(2) in metabolic and inflammatory disease modulation	2019	Biochim Biophys Acta Mol Cell Biol Lipids	10.1016/j.bbalip.2018.07.001	Irrelevant title/abstract
Association Between Protein Intake From Different Animal and Plant Origins and the Risk of Non-Alcoholic Fatty Liver Disease: A Case-Control Study	2023	Clin Nutr Res	10.7762/cnr.2023.12.1.29	Irrelevant title/abstract
Laparoscopic Versus Open Gastrectomy for Gastric Adenocarcinoma in the West: A Case-Control Study	2015	Ann Surg Oncol	10.1245/s10434-015-4381-y	Irrelevant title/abstract
Loss of muscle mass during preoperative chemotherapy as a prognosticator for poor survival in patients with colorectal liver metastases	2019	Surgery	10.1016/j.surg.2018.07.031	Irrelevant title/abstract
Prostaglandin E and prostacyclin receptor expression in tumor and host tissues from MCG 101-bearing mice: a model with prostanoid-related cachexia	2005	Int J Cancer	10.1002/ijc.20539	Irrelevant title/abstract
[Changes of serum lipid profiles and the correlation analysis in clinic-pathological features of pancreatic cancer patients]	2022	Zhonghua Wai Ke Za Zhi	10.3760/cma.j.cn112139-20220209-00054	Irrelevant title/abstract
Hidden Blood Loss and Its Influential Factors After Laparoscopy-Assisted Gastrectomy for Gastric Cancer	2018	J Laparoendosc Adv Surg Tech A	10.1089/lap.2017.0468	Irrelevant title/abstract
Use of glucosamine and chondroitin supplements in relation to risk of colorectal cancer: Results from the Nurses' Health Study and Health Professionals follow-up study	2016	Int J Cancer	10.1002/ijc.30250	Irrelevant title/abstract
Risk factors for tracheal necrosis after total pharyngolaryngectomy	2015	Head Neck	10.1002/hed.23737	Irrelevant title/abstract
Nuchal-type fibroma in two related patients with Gardner's syndrome	2000	Am J Surg Pathol	10.1097/00000478-200011000-00015	Irrelevant title/abstract
Racial differences in measures of obesity and risk of colon adenoma	2012	Obesity (Silver Spring)	10.1038/oby.2011.295	Irrelevant title/abstract
Epidemiology of colorectal cancer in Asia	2009	J Gastroenterol Hepatol	10.1111/j.1440-1746.2009.06138.x	Irrelevant title/abstract
Hospitalized ulcerative colitis patients have an elevated risk of thromboembolic events	2009	World J Gastroenterol	10.3748/wjg.15.927	Irrelevant title/abstract
Outcome after neoadjuvant chemoradiation and correlation with nutritional status in patients with locally advanced pancreatic cancer	2013	Strahlenther Onkol	10.1007/s00066-013-0393-3	Irrelevant title/abstract
Modifiable Risk Factors and Risk of Colorectal and Endometrial Cancers in Lynch Syndrome: A Systematic Review and Meta-Analysis	2024	JCO Precis Oncol	10.1200/PO.23.00196	Irrelevant title/abstract
Should bariatric surgery be offered for hepatocellular adenomas in obese patients?	2020	Surg Obes Relat Dis	10.1016/j.soard.2020.06.043	Irrelevant title/abstract
Time course of risk factors in cancer etiology and progression	2010	J Clin Oncol	10.1200/JCO.2009.26.9324	Irrelevant title/abstract
Prospective study of urinary prostaglandin E2 metabolite and pancreatic cancer risk	2017	Int J Cancer	10.1002/ijc.31007	Irrelevant title/abstract
Sarcopenia and Patient's Body Composition: New Morphometric Tools to Predict Clinical Outcome After Ivor Lewis Esophagectomy: a Multicenter Study	2023	J Gastrointest Surg	10.1007/s11605-023-05611-1	Irrelevant title/abstract
Long-term oncological outcomes of laparoscopic gastrectomy for grossly early gastric cancer-mimicking advanced gastric cancer: Propensity score matching analysis	2020	Medicine (Baltimore)	10.1097/MD.0000000000023441	Irrelevant title/abstract
Postdiagnosis body mass index and risk of mortality in colorectal cancer survivors: a prospective study and meta-analysis	2014	Cancer Causes Control	10.1007/s10552-014-0435-x	Irrelevant title/abstract
Robotic colorectal cancer surgery in China: a nationwide retrospective observational study	2021	Surg Endosc	10.1007/s00464-020-08157-4	Irrelevant title/abstract
An esophageal tumor unlike others: The fibrovascular polyp	2019	J Visc Surg	10.1016/j.jviscsurg.2018.11.009	Irrelevant title/abstract
miR-135a-5p inhibits 3T3-L1 adipogenesis through activation of canonical Wnt/β-catenin signaling	2014	J Mol Endocrinol	10.1530/JME-14-0013	Irrelevant title/abstract
L-carnitine ameliorates cancer cachexia in mice by regulating the expression and activity of carnitine palmityl transferase	2011	Cancer Biol Ther	10.4161/cbt.12.2.15717	Irrelevant title/abstract
Non-alcoholic fatty pancreas disease	2017	Postgrad Med J	10.1136/postgradmedj-2016-134546	Irrelevant title/abstract
Non alcoholic steatohepatitis a precursor for hepatocellular carcinoma development	2014	World J Gastroenterol	10.3748/wjg.v20.i44.16464	Irrelevant title/abstract
Fasting Plasma Glucose Variability and Gastric Cancer Risk in Individuals Without Diabetes Mellitus: A Nationwide Population-Based Cohort Study	2020	Clin Transl Gastroenterol	10.14309/ctg.0000000000000221	Irrelevant title/abstract
Human serum albumin: from bench to bedside	2012	Mol Aspects Med	10.1016/j.mam.2011.12.002	Irrelevant title/abstract
Metastasis of Rectal Signet Ring Cell Carcinoma to Typical Lipoma: A Rare Presentation of the Tumor-to-Tumor Metastasis Phenomenon	2024	J Investig Med High Impact Case Rep	10.1177/23247096241261309	Irrelevant title/abstract
Role of the insulin-like growth factor 1 axis and visceral adiposity in oesophageal adenocarcinoma	2012	Br J Surg	10.1002/bjs.8658	Irrelevant title/abstract
Long-term hormone therapy for perimenopausal and postmenopausal women	2017	Cochrane Database Syst Rev	10.1002/14651858.CD004143.pub5	Irrelevant title/abstract
A holistic approach to study the effects of natural antioxidants on inflammation and liver cancer	2014	Cancer Treat Res	10.1007/978-3-642-38007-5_18	Irrelevant title/abstract
Agrimonia pilosa Ledeb. aqueous extract improves impaired glucose tolerance in high-fat diet-fed rats by decreasing the inflammatory response	2017	BMC Complement Altern Med	10.1186/s12906-017-1949-z	Irrelevant title/abstract
Negative pressure wound therapy for prevention of surgical site infection in patients at high risk after clean-contaminated major pancreatic resections: A single-center, phase 3, randomized clinical trial	2021	Surgery	10.1016/j.surg.2020.10.029	Irrelevant title/abstract
The Role of Gut Microbiota and Metabolites in Obesity-Associated Chronic Gastrointestinal Disorders	2022	Nutrients	10.3390/nu14030624	Irrelevant title/abstract
Factors associated with the risk of colorectal neoplasia in young adults under age 40	2022	Korean J Intern Med	10.3904/kjim.2021.506	Irrelevant title/abstract
Dehydroepiandrosterone Research: Past, Current, and Future	2018	Vitam Horm	10.1016/bs.vh.2018.02.002	Irrelevant title/abstract
High-protein diet more effectively reduces hepatic fat than low-protein diet despite lower autophagy and FGF21 levels	2020	Liver Int	10.1111/liv.14596	Irrelevant title/abstract
Kale supplementation during high fat feeding improves metabolic health in a mouse model of obesity and insulin resistance	2021	PLoS One	10.1371/journal.pone.0256348	Irrelevant title/abstract
Incisional Hernia Following Open Pancreaticoduodenectomy: Incidence and Risk Factors at a Tertiary Care Centre	2023	Curr Oncol	10.3390/curroncol30080514	Irrelevant title/abstract
Associations between traditional Chinese medicine body constitution and obesity risk among US adults	2023	Longhua Chin Med	10.21037/lcm-23-7	Irrelevant title/abstract
Body fatness at an early age and risk of colorectal cancer	2018	Int J Cancer	10.1002/ijc.31100	Irrelevant title/abstract
Current and future strategies for the nutritional management of cardiometabolic complications of androgen deprivation therapy for prostate cancer	2017	Nutr Res Rev	10.1017/S0954422417000087	Irrelevant title/abstract
Nonalcoholic steatohepatitis: cirrhosis, hepatocellular carcinoma, and burnt-out NASH	2004	J Gastroenterol	10.1007/s00535-004-1475-x	Irrelevant title/abstract
Three-dimensional visualization of the total mesorectal excision plane for dissection in rectal cancer surgery and its ability to predict surgical difficulty	2023	Sci Rep	10.1038/s41598-023-29426-x	Irrelevant title/abstract
Incidental pancreatic lipomas: computed tomography imaging findings with emphasis on diagnostic challenges	2010	Can Assoc Radiol J	10.1016/j.carj.2010.01.004	Irrelevant title/abstract
Preventive effects of bitter melon (Momordica charantia) against insulin resistance and diabetes are associated with the inhibition of NF-κB and JNK pathways in high-fat-fed OLETF rats	2015	J Nutr Biochem	10.1016/j.jnutbio.2014.10.010	Irrelevant title/abstract
The association between parenteral nutrition and pancreatic injury in adult patients: a retrospective observational study	2022	Nutr Metab (Lond)	10.1186/s12986-022-00706-z	Irrelevant title/abstract
Factors predicting the quality of total mesorectal excision for rectal cancer	2010	Ann Surg	10.1097/SLA.0b013e3181efc142	Irrelevant title/abstract
Serum lipopolysaccharides predict advanced liver disease in the general population	2019	JHEP Rep	10.1016/j.jhepr.2019.09.001	Irrelevant title/abstract
Temporal association of changes in fasting blood glucose and body mass index with diagnosis of pancreatic cancer	2009	Am J Gastroenterol	10.1038/ajg.2009.253	Irrelevant title/abstract
Preoperative handgrip strength is not associated with complications and health-related quality of life after surgery for colorectal cancer	2020	Sci Rep	10.1038/s41598-020-69806-1	Irrelevant title/abstract
Advanced Lung Cancer Inflammation Index Predicts Outcomes of Patients With Colorectal Cancer After Surgical Resection	2020	Dis Colon Rectum	10.1097/DCR.0000000000001658	Irrelevant title/abstract
Southern Europe as an example of interaction between various environmental factors: a systematic review of the epidemiologic evidence	2006	Oncogene	10.1038/sj.onc.1209557	Irrelevant title/abstract
[Intravascular lymphomatosis (angiotrophic large-cell lymphoma), a rare differential diagnosis in painful swelling of the leg with treatment-resistant fever]	1998	Dtsch Med Wochenschr	10.1055/s-2007-1024171	Irrelevant title/abstract
Anti-cachectic effect of ghrelin in nude mice bearing human melanoma cells	2003	Biochem Biophys Res Commun	10.1016/s0006-291x(02)03028-0	Irrelevant title/abstract
Reply to "Still controversies after mini gastric bypass"	2014	Obes Surg	10.1007/s11695-014-1194-1	Irrelevant title/abstract
Gastrointestinal: Weight gain increases the risk of metachronous advanced colorectal neoplasm observed in post-polypectomy surveillance colonoscopy	2024	J Gastroenterol Hepatol	10.1111/jgh.16360	Irrelevant title/abstract
Obesity, diabetes mellitus, and cardiometabolic risk: An Obesity Medicine Association (OMA) Clinical Practice Statement (CPS) 2023	2023	Obes Pillars	10.1016/j.obpill.2023.100056	Irrelevant title/abstract
Diabetes, Pancreatogenic Diabetes, and Pancreatic Cancer	2017	Diabetes	10.2337/db16-1477	Irrelevant title/abstract
The role of obesity and related metabolic disturbances in cancers of the colon, prostate, and pancreas	2007	Gastroenterology	10.1053/j.gastro.2007.03.050	Irrelevant title/abstract
Vanadium: Risks and possible benefits in the light of a comprehensive overview of its pharmacotoxicological mechanisms and multi-applications with a summary of further research trends	2020	J Trace Elem Med Biol	10.1016/j.jtemb.2020.126508	Irrelevant title/abstract
Cigarette smoking and other lifestyle factors in relation to the risk of pancreatic cancer death: a prospective cohort study in Japan	2011	Jpn J Clin Oncol	10.1093/jjco/hyq185	Irrelevant title/abstract
Obesity and diabetes epidemics: cancer repercussions	2008	Adv Exp Med Biol	10.1007/978-0-387-78818-0_6	Irrelevant title/abstract
Potential role of CYP1B1 in the development and treatment of metabolic diseases	2017	Pharmacol Ther	10.1016/j.pharmthera.2017.03.007	Irrelevant title/abstract
The mir-199b-5p encapsulated in adipocyte-derived exosomes mediates radioresistance of colorectal cancer cells by targeting JAG1	2024	Heliyon	10.1016/j.heliyon.2024.e24412	Irrelevant title/abstract
Clinical characteristics and variant analyses of transient infantile hypertriglyceridemia related to GPD1 gene	2022	Front Genet	10.3389/fgene.2022.916672	Irrelevant title/abstract
Body size and risk of colon and rectal cancer in the European Prospective Investigation Into Cancer and Nutrition (EPIC)	2006	J Natl Cancer Inst	10.1093/jnci/djj246	Irrelevant title/abstract
Physical Activity and Sedentary Behavior in Breast and Colon Cancer Survivors Relative to Adults Without Cancer	2017	Mayo Clin Proc	10.1016/j.mayocp.2016.12.015	Irrelevant title/abstract
Association of First Primary Cancer With Risk of Subsequent Primary Cancer Among Survivors of Adult-Onset Cancers in the United States	2020	JAMA	10.1001/jama.2020.23130	Irrelevant title/abstract
Laparoscopic high anterior resection with natural orifice specimen extraction (NOSE) for early rectal cancer	2009	Tech Coloproctol	10.1007/s10151-009-0460-z	Irrelevant title/abstract
Increasing prevalence of adenocarcinoma of the oesophagus and gastro-oesophageal junction: a study of the Swedish population between 1970 and 1997	2001	Eur J Surg	10.1080/11024150152707725	Irrelevant title/abstract
Nutrition and cancer: a review of the evidence for an anti-cancer diet	2004	Nutr J	10.1186/1475-2891-3-19	Irrelevant title/abstract
An inflammatory-CCRK circuitry drives mTORC1-dependent metabolic and immunosuppressive reprogramming in obesity-associated hepatocellular carcinoma	2018	Nat Commun	10.1038/s41467-018-07402-8	Irrelevant title/abstract
Human omental adipose-derived mesenchymal stem cells enhance autophagy in ovarian carcinoma cells through the STAT3 signalling pathway	2020	Cell Signal	10.1016/j.cellsig.2020.109549	Irrelevant title/abstract
Nutrition-inflammation marker enhances prognostic value to ECOG performance status in overweight or obese patients with cancer	2023	JPEN J Parenter Enteral Nutr	10.1002/jpen.2407	Irrelevant title/abstract
Minimally invasive surgery is safe and effective for urgent and emergent colectomy	2010	Colorectal Dis	10.1111/j.1463-1318.2009.01843.x	Irrelevant title/abstract
Mechanisms of ductular reaction in non-alcoholic steatohepatitis	2022	World J Gastroenterol	10.3748/wjg.v28.i19.2088	Irrelevant title/abstract
Laparoscopic distal pancreatectomy for pancreatic cancer is safe and effective	2018	Surg Endosc	10.1007/s00464-017-5633-7	Irrelevant title/abstract
Effects of curcumin consumption on human chronic diseases: A narrative review of the most recent clinical data	2018	Phytother Res	10.1002/ptr.6037	Irrelevant title/abstract
Leptin expression in colorectal and breast cancer patients	2000	Int J Mol Med	10.3892/ijmm.5.4.421	Irrelevant title/abstract
Dietary intervention reverses molecular markers of hepatocellular senescence in the GAN diet-induced obese and biopsy-confirmed mouse model of NASH	2024	BMC Gastroenterol	10.1186/s12876-024-03141-x	Irrelevant title/abstract
Epidemiological dimensions of the association between type 2 diabetes and cancer: A review of observational studies	2018	Diabetes Res Clin Pract	10.1016/j.diabres.2018.03.002	Irrelevant title/abstract
Haplotype analysis of the HFE gene among populations of Northern Eurasia, in patients with metabolic disorders or stomach cancer, and in long-lived people	2016	BMC Genet	10.1186/s12863-016-0396-z	Irrelevant title/abstract
Sex-Dependent Differences in Colorectal Cancer: With a Focus on Obesity	2022	Cells	10.3390/cells11223688	Irrelevant title/abstract
RNase L contributes to experimentally induced type 1 diabetes onset in mice	2014	J Endocrinol	10.1530/JOE-14-0509	Irrelevant title/abstract
Role of obesity in Barrett's esophagus and cancer	2009	Surg Oncol Clin N Am	10.1016/j.soc.2009.03.010	Irrelevant title/abstract
Association of angiotensin-converting enzyme inhibitor therapy and comorbidity in diabetes: results from the Vermont diabetes information system	2008	BMC Endocr Disord	10.1186/1472-6823-8-17	Irrelevant title/abstract
Adiponectin suppresses colorectal carcinogenesis under the high-fat diet condition	2008	Gut	10.1136/gut.2008.159293	Irrelevant title/abstract
Investigating disparities: the effect of social environment on pancreatic cancer survival in metastatic patients	2020	J Gastrointest Oncol	10.21037/jgo-20-39	Irrelevant title/abstract
Short- and Long-Term Outcomes of Laparoscopic Organ-Sparing Resection for Pancreatic Neuroendocrine Neoplasms	2020	World J Surg	10.1007/s00268-020-05707-8	Irrelevant title/abstract
Diverse and Complementary Effects of Ghrelin and Obestatin	2022	Biomolecules	10.3390/biom12040517	Irrelevant title/abstract
Chronic immunosuppressant use in colorectal cancer patients worsens postoperative morbidity and mortality through septic complications in a propensity-matched analysis	2019	Colorectal Dis	10.1111/codi.14432	Irrelevant title/abstract
Cannabinoid receptor CB1 antagonists state of the art and challenges	2009	Vitam Horm	10.1016/S0083-6729(09)81007-8	Irrelevant title/abstract
EndoPil: A Magnetically Actuated Swallowable Capsule for Weight Management: Development and Trials	2021	Ann Biomed Eng	10.1007/s10439-020-02692-w	Irrelevant title/abstract
Improved Nutritional Outcomes and Gastrointestinal Symptoms in Adult Cystic Fibrosis Patients Treated with Elexacaftor/Tezacaftor/Ivacaftor	2024	Dig Dis	10.1159/000538606	Irrelevant title/abstract
Merlin, the product of NF2 gene, is associated with aromatase expression and estrogen formation in human liver tissues and liver cancer cells	2017	J Steroid Biochem Mol Biol	10.1016/j.jsbmb.2016.05.023	Irrelevant title/abstract
Postoperative complications and weight loss following jejunostomy tube feeding after total gastrectomy for advanced adenocarcinomas	2017	Chin J Cancer Res	10.21147/j.issn.1000-9604.2017.04.06	Irrelevant title/abstract
New insights into NAFLD based on preclinical MRI studies	2022	Chem Phys Lipids	10.1016/j.chemphyslip.2022.105192	Irrelevant title/abstract
Soy protein inhibits inflammation-induced VCAM-1 and inflammatory cytokine induction by inhibiting the NF-κB and AKT signaling pathway in apolipoprotein E-deficient mice	2014	Eur J Nutr	10.1007/s00394-013-0509-7	Irrelevant title/abstract
Metabolic and genetic determinants for progression to severe liver disease in subjects with obesity from the UK Biobank	2022	Int J Obes (Lond)	10.1038/s41366-021-01015-w	Irrelevant title/abstract
Bmi-1-induced miR-27a and miR-155 promote tumor metastasis and chemoresistance by targeting RKIP in gastric cancer	2020	Mol Cancer	10.1186/s12943-020-01229-y	Irrelevant title/abstract
Multilevel proteomic analyses reveal molecular diversity between diffuse-type and intestinal-type gastric cancer	2023	Nat Commun	10.1038/s41467-023-35797-6	Irrelevant title/abstract
Lymphocyte-Derived Exosomal MicroRNAs Promote Pancreatic β Cell Death and May Contribute to Type 1 Diabetes Development	2019	Cell Metab	10.1016/j.cmet.2018.09.011	Irrelevant title/abstract
Dysregulated bile acid synthesis and dysbiosis are implicated in Western diet-induced systemic inflammation, microglial activation, and reduced neuroplasticity	2018	FASEB J	10.1096/fj.201700984RR	Irrelevant title/abstract
Impact of obesity on risk of cancer	2021	Cent Eur J Public Health	10.21101/cejph.a5913	Irrelevant title/abstract
Laparoscopic ischemic conditioning of the stomach increases neovascularization of the gastric conduit in patients undergoing esophagectomy for cancer	2017	J Surg Oncol	10.1002/jso.24668	Irrelevant title/abstract
Natural killer cell therapy: A new frontier for obesity-associated cancer	2022	Cancer Lett	10.1016/j.canlet.2022.215620	Irrelevant title/abstract
[Dietary fibre: more than a matter of dietetics. II. Preventative and therapeutic uses]	2004	Wien Klin Wochenschr	10.1007/BF03217703	Irrelevant title/abstract
Prevalence and Risk Factors for Pancreatic Insufficiency After Partial Pancreatectomy	2022	J Gastrointest Surg	10.1007/s11605-022-05302-3	Irrelevant title/abstract
A Novel Missense Mutation of the MEN1 Gene in a Patient with Multiple Endocrine Neoplasia Type 1 with Glucagonoma and Obesity	2015	Intern Med	10.2169/internalmedicine.54.4886	Irrelevant title/abstract
Polymorphisms rs55710213 and rs56334587 regulate SCD1 expression by modulating HNF4A binding	2021	Biochim Biophys Acta Gene Regul Mech	10.1016/j.bbagrm.2021.194724	Irrelevant title/abstract
How to define patients at high risk for pancreatic cancer	2011	Pancreatology	10.1159/000323477	Irrelevant title/abstract
Dachaihu decoction inhibits hypernutrition-induced liver metastasis from colorectal cancer by maintaining the gut vascular barrier	2023	Cancer Pathog Ther	10.1016/j.cpt.2023.02.003	Irrelevant title/abstract
Early-Life Exposure to Low-Dose Cadmium Accelerates Diethylnitrosamine and Diet-Induced Liver Cancer	2021	Oxid Med Cell Longev	10.1155/2021/1427787	Irrelevant title/abstract
Progress in cancer epidemiology: avoided deaths in Europe over the last three decades	2022	Eur J Cancer Prev	10.1097/CEJ.0000000000000714	Irrelevant title/abstract
Impact of physical activity after cancer diagnosis on survival in patients with recurrent colon cancer: Findings from CALGB 89803/Alliance	2013	Clin Colorectal Cancer	10.1016/j.clcc.2013.06.005	Irrelevant title/abstract
Use of Transthoracic Transdiaphragmatic Approach Assisted with Radiofrequency Ablation for Thoracoscopic Hepatectomy of Hepatic Tumor Located in Segment VIII	2019	J Gastrointest Surg	10.1007/s11605-019-04172-6	Irrelevant title/abstract
Changing epidemiology, global trends and implications for outcomes of NAFLD	2023	J Hepatol	10.1016/j.jhep.2023.04.036	Irrelevant title/abstract
Skeletal muscle depletion is an independent prognostic factor for hepatocellular carcinoma	2015	J Gastroenterol	10.1007/s00535-014-0964-9	Irrelevant title/abstract
Relationship Between Visceral Obesity and Postoperative Inflammatory Response Following Minimally Invasive Esophagectomy	2018	World J Surg	10.1007/s00268-018-4675-x	Irrelevant title/abstract
Liver Abscess and Prolonged Postoperative Intra-Abdominal Free Air without Anastomotic Leakage after Laparoscopic Gastrectomy	2022	Case Rep Gastroenterol	10.1159/000524728	Irrelevant title/abstract
Intestinal T-cell lymphoma in a coati (Nasua nasua) - Short communication	2020	Acta Vet Hung	10.1556/004.2020.00025	Irrelevant title/abstract
High-Fat Diet Accelerates Carcinogenesis in a Mouse Model of Barrett's Esophagus via Interleukin 8 and Alterations to the Gut Microbiome	2019	Gastroenterology	10.1053/j.gastro.2019.04.013	Irrelevant title/abstract
Protective effect of D-(-)-quinic acid as food supplement in modulating AMP-activated protein kinase signalling pathway activation in HFD induced obesity	2022	Hum Exp Toxicol	10.1177/09603271221119804	Irrelevant title/abstract
miR-203 inhibits the proliferation and self-renewal of esophageal cancer stem-like cells by suppressing stem renewal factor Bmi-1	2014	Stem Cells Dev	10.1089/scd.2013.0308	Irrelevant title/abstract
RNA-binding protein ZFP36L1 maintains posttranscriptional regulation of bile acid metabolism	2017	J Clin Invest	10.1172/JCI94029	Irrelevant title/abstract
Clinical usefulness of postoperative C-reactive protein/albumin ratio in pancreatic ductal adenocarcinoma	2018	Am J Surg	10.1016/j.amjsurg.2017.08.016	Irrelevant title/abstract
Increased perirenal fat area is not associated with adverse outcomes after laparoscopic total mesorectal excision for rectal cancer	2017	Langenbecks Arch Surg	10.1007/s00423-017-1636-z	Irrelevant title/abstract
Preoperative oral antibiotics reduce infections after colorectal cancer surgery	2016	Langenbecks Arch Surg	10.1007/s00423-016-1513-1	Irrelevant title/abstract
The role and possible mechanism of long noncoding RNA PVT1 in modulating 3T3-L1 preadipocyte proliferation and differentiation	2020	IUBMB Life	10.1002/iub.2269	Irrelevant title/abstract
Long-term outcome of branched-chain amino acid treatment in patients with liver cirrhosis	2008	Hepatol Res	10.1111/j.1872-034X.2008.00434.x	Irrelevant title/abstract
Expert endoscopists with high adenoma detection rates frequently detect diminutive adenomas in proximal colon	2020	Endosc Int Open	10.1055/a-1136-9971	Irrelevant title/abstract
Interplay between the lung microbiome and lung cancer	2018	Cancer Lett	10.1016/j.canlet.2017.11.036	Irrelevant title/abstract
Adipocyte-Derived Exosomal MTTP Suppresses Ferroptosis and Promotes Chemoresistance in Colorectal Cancer	2022	Adv Sci (Weinh)	10.1002/advs.202203357	Irrelevant title/abstract
Body mass index and mortality in patients with gastric cancer: a large cohort study	2018	Gastric Cancer	10.1007/s10120-018-0818-x	Irrelevant title/abstract
Prior History of Pancreatitis Accelerates the Development of Pancreatic Adenocarcinoma	2018	Pancreas	10.1097/MPA.0000000000001160	Irrelevant title/abstract
Prevalence and determinants of frequent gastroesophageal reflux symptoms in the Australian community	2012	Dis Esophagus	10.1111/j.1442-2050.2011.01287.x	Irrelevant title/abstract
Surrounding pancreatic adenocarcinoma by killer mesenchymal stromal/stem cells	2014	Hum Gene Ther	10.1089/hum.2014.039	Irrelevant title/abstract
Dietary flavonoid intake and colorectal cancer: a case-control study	2010	Br J Nutr	10.1017/S0007114509991784	Irrelevant title/abstract
Development of a preclinical orthotopic xenograft model of ewing sarcoma and other human malignant bone disease using advanced in vivo imaging	2014	PLoS One	10.1371/journal.pone.0085128	Irrelevant title/abstract
Association Between Bariatric Surgery and Major Adverse Diabetes Outcomes in Patients With Diabetes and Obesity	2021	JAMA Netw Open	10.1001/jamanetworkopen.2021.6820	Irrelevant title/abstract
No evidence that associations of incident, sporadic colorectal adenoma with its major modifiable risk factors differ by chromosome 8q24 region rs6983267 genotype	2014	Mol Carcinog	10.1002/mc.22086	Irrelevant title/abstract
Metagenome-wide association studies: fine-mining the microbiome	2016	Nat Rev Microbiol	10.1038/nrmicro.2016.83	Irrelevant title/abstract
Inhibition of dipeptidyl peptidase IV prevents high fat diet-induced liver cancer angiogenesis by downregulating chemokine ligand 2	2018	Cancer Lett	10.1016/j.canlet.2018.01.064	Irrelevant title/abstract
P53/PANK1/miR-107 signalling pathway spans the gap between metabolic reprogramming and insulin resistance induced by high-fat diet	2020	J Cell Mol Med	10.1111/jcmm.15053	Irrelevant title/abstract
Effects of calorie restriction and diet-induced obesity on murine colon carcinogenesis, growth and inflammatory factors, and microRNA expression	2014	PLoS One	10.1371/journal.pone.0094765	Irrelevant title/abstract
Ileectomy-induced Bile Overaccumulation in Mouse Intestine	2017	J Vis Exp	10.3791/55728	Irrelevant title/abstract
Identification of lutein, a dietary antioxidant carotenoid in guinea pig tissues	2008	Biochem Biophys Res Commun	10.1016/j.bbrc.2008.07.030	Irrelevant title/abstract
Urinary and erectile function in men after total mesorectal excision by laparoscopic or robot-assisted methods for the treatment of rectal cancer: a case-matched comparison	2014	World J Surg	10.1007/s00268-013-2419-5	Irrelevant title/abstract
Strong excess risk of pancreatic cancer for low frequency and duration of cigarette smoking: A comprehensive review and meta-analysis	2018	Eur J Cancer	10.1016/j.ejca.2018.09.007	Irrelevant title/abstract
Non-alcoholic steatohepatitis mimicking liver metastasis in obesity surgery	2011	Dig Endosc	10.1111/j.1443-1661.2011.01128.x	Irrelevant title/abstract
Nutritional Indexes as Predictors of Survival and Their Genomic Implications in Gastric Cancer Patients	2021	Nutr Cancer	10.1080/01635581.2020.1797833	Irrelevant title/abstract
A high-fat diet is associated with altered adipokine production and a more aggressive esophageal adenocarcinoma phenotype in vivo	2015	J Thorac Cardiovasc Surg	10.1016/j.jtcvs.2014.11.076	Irrelevant title/abstract
Novel RNA-binding activity of NQO1 promotes SERPINA1 mRNA translation	2016	Free Radic Biol Med	10.1016/j.freeradbiomed.2016.08.005	Irrelevant title/abstract
Positive fecal immunochemical test results are associated with non-colorectal cancer mortality	2022	Korean J Intern Med	10.3904/kjim.2021.081	Irrelevant title/abstract
Pancreatic Tumorigenesis: Oncogenic KRAS and the Vulnerability of the Pancreas to Obesity	2021	Cancers (Basel)	10.3390/cancers13040778	Irrelevant title/abstract
Outcome of Colorectal Surgery in Elderly Populations	2016	Ann Coloproctol	10.3393/ac.2016.32.4.139	Irrelevant title/abstract
The role of hypoxia-inducible factors in metabolic diseases	2018	Nat Rev Endocrinol	10.1038/s41574-018-0096-z	Irrelevant title/abstract
Dietary oleic acid is inversely associated with pancreatic cancer - Data from food diaries in a cohort study	2018	Pancreatology	10.1016/j.pan.2018.07.004	Irrelevant title/abstract
Impact of Body Composition on Prognosis and Dose-Limiting Toxicities on Metastatic Colorectal Cancer	2022	Front Nutr	10.3389/fnut.2021.671547	Irrelevant title/abstract
Utility and limitations of noninvasive fibrosis markers for predicting prognosis in biopsy-proven Japanese non-alcoholic fatty liver disease patients	2019	J Gastroenterol Hepatol	10.1111/jgh.14448	Irrelevant title/abstract
Added sugar intake and its forms and sources in relation to risk of non-alcoholic fatty liver disease: results from the Tianjin Chronic Low-grade Systemic Inflammation and Health cohort study	2023	Br J Nutr	10.1017/S000711452200277X	Irrelevant title/abstract
Phytochemicals and Gastrointestinal Cancer: Cellular Mechanisms and Effects to Change Cancer Progression	2020	Biomolecules	10.3390/biom10010105	Irrelevant title/abstract
Breast Reconstruction After Solid Organ Transplant	2015	Ann Plast Surg	10.1097/SAP.0000000000000583	Irrelevant title/abstract
Editorial: Reviews in non-coding RNA: 2023	2024	Front Genet	10.3389/fgene.2024.1437522	Irrelevant title/abstract
Single-incision laparoscopically assisted colectomy using standard laparoscopic instrumentation	2010	Surg Endosc	10.1007/s00464-009-0683-0	Irrelevant title/abstract
Colorectal Cancer Epidemiology in the Nurses' Health Study	2016	Am J Public Health	10.2105/AJPH.2016.303320	Irrelevant title/abstract
Adolescent body mass index and risk of colon and rectal cancer in a cohort of 1.79 million Israeli men and women: A population-based study	2017	Cancer	10.1002/cncr.30819	Irrelevant title/abstract
A combined healthy lifestyle score and risk of pancreatic cancer in a large cohort study	2009	Arch Intern Med	10.1001/archinternmed.2009.46	Irrelevant title/abstract
A meta-analysis of the influence of body mass index on the clinicopathologic progression of papillary thyroid carcinoma	2021	Medicine (Baltimore)	10.1097/MD.0000000000026882	Irrelevant title/abstract
Propensity score-matched analysis of early outcomes after laparoscopic-assisted versus open pancreaticoduodenectomy	2019	ANZ J Surg	10.1111/ans.15124	Irrelevant title/abstract
Lifestyle and 30-day complications to surgery for colorectal cancer	2005	Acta Oncol	10.1080/02841860510029707	Irrelevant title/abstract
Dietary inflammatory index and risk of renal cancer in the Iowa Women's Health Study	2018	Eur J Nutr	10.1007/s00394-017-1403-5	Irrelevant title/abstract
DNA hypermethylation induced by Epstein-Barr virus in the development of Epstein-Barr virus-associated gastric carcinoma	2017	Arch Pharm Res	10.1007/s12272-017-0939-5	Irrelevant title/abstract
Body mass index and colon cancer risk in Chinese people: menopause as an effect modifier	2006	Eur J Cancer	10.1016/j.ejca.2005.09.014	Irrelevant title/abstract
Non-alcoholic fatty liver disease and its associated risk factors in Brazilian postmenopausal women	2014	Climacteric	10.3109/13697137.2014.881353	Irrelevant title/abstract
Anogenital squamous cell carcinoma in neglected patient	2012	Bratisl Lek Listy	10.4149/bll_2012_057	Irrelevant title/abstract
Adipose tissue and adipocytes support tumorigenesis and metastasis	2013	Biochim Biophys Acta	10.1016/j.bbalip.2013.02.010	Irrelevant title/abstract
Circulating levels of IGF-1, IGFBP-3, and IGF-1/IGFBP-3 molar ratio and colorectal adenomas: A meta-analysis	2015	Cancer Epidemiol	10.1016/j.canep.2015.09.004	Irrelevant title/abstract
Obesity and cancer-extracellular matrix, angiogenesis, and adrenergic signaling as unusual suspects linking the two diseases	2022	Cancer Metastasis Rev	10.1007/s10555-022-10058-y	Irrelevant title/abstract
Results of a standardized technique and postoperative care plan for laparoscopic sigmoid colectomy: a 30-month experience	2003	Dis Colon Rectum	10.1007/s10350-004-6590-5	Irrelevant title/abstract
Liver Cancer: Connections with Obesity, Fatty Liver, and Cirrhosis	2016	Annu Rev Med	10.1146/annurev-med-090514-013832	Irrelevant title/abstract
Lifestyle factors and long-term survival of gastric cancer patients: A large bidirectional cohort study from China	2020	World J Gastroenterol	10.3748/wjg.v26.i14.1613	Irrelevant title/abstract
Nature-inspired design of tetraindoles: Optimization of the core structure and evaluation of structure-activity relationship	2016	Bioorg Med Chem Lett	10.1016/j.bmcl.2016.07.069	Irrelevant title/abstract
The European Hernia Society classification applied to the rare cases of parastomal hernia after ileal conduit urinary diversion: a retrospective cohort of 96 patients	2021	Hernia	10.1007/s10029-020-02230-6	Irrelevant title/abstract
Lipid metabolism in rats bearing the Yoshida AH-130 ascites hepatoma	1996	Mol Cell Biochem	10.1007/BF00229741	Irrelevant title/abstract
Hepatic Wnt1 Inducible Signaling Pathway Protein 1 (WISP-1/CCN4) Associates with Markers of Liver Fibrosis in Severe Obesity	2021	Cells	10.3390/cells10051048	Irrelevant title/abstract
Neutropenic enterocolitis-induced sepsis and disseminated intravascular coagulation after chemotherapy: a case report	2021	BMC Womens Health	10.1186/s12905-021-01302-8	Irrelevant title/abstract
A systematic description of the post-EMR defect to identify risk factors for clinically significant post-EMR bleeding in the colon	2019	Gastrointest Endosc	10.1016/j.gie.2018.11.023	Irrelevant title/abstract
Shedding light on non-alcoholic fatty liver disease: Pathogenesis, molecular mechanisms, models, and emerging therapeutics	2023	Life Sci	10.1016/j.lfs.2022.121185	Irrelevant title/abstract
Standardized uptake value in pediatric patients: an investigation to determine the optimum measurement parameter	2002	Eur J Nucl Med Mol Imaging	10.1007/s00259-001-0662-8	Irrelevant title/abstract
Deciphering hepatocellular responses to metabolic and oncogenic stress	2015	J Biol Methods	10.14440/jbm.2015.77	Irrelevant title/abstract
Predictive and prognostic factors in patients with an esophageal carcinoma treated with chemoradiotherapy: the key role of nutritional parameters	2009	Gastroenterol Clin Biol	10.1016/j.gcb.2009.02.041	Irrelevant title/abstract
Impact of subcutaneous and visceral fat adiposity in patients with colorectal cancer	2021	Clin Nutr	10.1016/j.clnu.2021.10.001	Irrelevant title/abstract
Impact of obesity on operation performed, complications, and long-term outcomes in terms of restoration of intestinal continuity for patients with mid and low rectal cancer	2013	Dis Colon Rectum	10.1097/DCR.0b013e3182880ffa	Irrelevant title/abstract
Colorectal cancer: a study of risk factors in a tertiary care hospital of north bengal	2014	J Clin Diagn Res	10.7860/JCDR/2014/8844.5166	Irrelevant title/abstract
Obesity and related risk factors in gastric cardia adenocarcinoma	2015	Gastric Cancer	10.1007/s10120-014-0425-4	Irrelevant title/abstract
Hepato-pancreato-biliary fat: the good, the bad and the ugly	2007	HPB (Oxford)	10.1080/13651820701286177	Irrelevant title/abstract
Efficacy and Safety of a Personalized Vitamin D(3) Loading Dose Followed by Daily 2000 IU in Colorectal Cancer Patients with Vitamin D Insufficiency: Interim Analysis of a Randomized Controlled Trial	2022	Nutrients	10.3390/nu14214546	Irrelevant title/abstract
Emerging roles of PHLPP phosphatases in metabolism	2021	BMB Rep	10.5483/BMBRep.2021.54.9.095	Irrelevant title/abstract
Risk Factors of Young-Onset Colorectal Cancer: Analysis of a Large Population-Based Registry	2022	Can J Gastroenterol Hepatol	10.1155/2022/3582443	Irrelevant title/abstract
Association between specific presurgical anthropometric indexes and morbidity in patients undergoing rectal cancer resection	2020	Nutrition	10.1016/j.nut.2020.110779	Irrelevant title/abstract
Two-stage surgery in a morbidly obese patient: laparoscopic pylorus-preserving pancreaticoduodenectomy after laparoscopic sleeve gastrectomy	2013	Surg Obes Relat Dis	10.1016/j.soard.2013.04.008	Irrelevant title/abstract
Development of Peritoneal Carcinoma in women diagnosed with Serous Tubal Intraepithelial Carcinoma (STIC) following Risk-Reducing Salpingo-Oophorectomy (RRSO)	2019	J Ovarian Res	10.1186/s13048-019-0525-1	Irrelevant title/abstract
Thermoneutral housing exacerbates nonalcoholic fatty liver disease in mice and allows for sex-independent disease modeling	2017	Nat Med	10.1038/nm.4346	Irrelevant title/abstract
Muscle radiodensity and mortality in patients with colorectal cancer	2018	Cancer	10.1002/cncr.31405	Irrelevant title/abstract
Rat prostate tumors induce DNA synthesis in remote organs	2022	Sci Rep	10.1038/s41598-022-12131-6	Irrelevant title/abstract
Fructose reprogrammes glutamine-dependent oxidative metabolism to support LPS-induced inflammation	2021	Nat Commun	10.1038/s41467-021-21461-4	Irrelevant title/abstract
Inflammatory and metabolic biomarkers and risk of liver and biliary tract cancer	2014	Hepatology	10.1002/hep.27016	Irrelevant title/abstract
The Correlation of Centromere Protein Q with Diagnosis and Prognosis in Hepatocellular Carcinoma	2024	Pharmgenomics Pers Med	10.2147/PGPM.S456965	Irrelevant title/abstract
Risk Factors for Gallstone Formation in Resected Gastric Cancer Patients	2016	Medicine (Baltimore)	10.1097/MD.0000000000003157	Irrelevant title/abstract
Propensity score-matched analysis of robotic versus open surgical enucleation for small pancreatic neuroendocrine tumours	2016	Br J Surg	10.1002/bjs.10220	Irrelevant title/abstract
Processed meat, red meat, white meat, and digestive tract cancers: A two-sample Mendelian randomization study	2023	Front Nutr	10.3389/fnut.2023.1078963	Irrelevant title/abstract
The Effects of Risk Factors on One- and Five-Year Survival of Patients with Gastric Cancer in Isfahan in 2016	2022	Middle East J Dig Dis	10.34172/mejdd.2022.308	Irrelevant title/abstract
Impact of Sarcopenia, BMI, and Inflammatory Biomarkers on Survival in Advanced Hepatocellular Carcinoma Treated With Anti-PD-1 Antibody	2021	Am J Clin Oncol	10.1097/COC.0000000000000787	Irrelevant title/abstract
Abdomino-endoscopic perineal excision of the rectum for benign and malignant pathology: Technique considerations for true transperineal verus transanal total mesorectal excision endoscopic proctectomy	2017	J Minim Access Surg	10.4103/0972-9941.194976	Irrelevant title/abstract
Reducing Radiation Exposure to Paediatric Patients Undergoing [18F]FDG-PET/CT Imaging	2021	Mol Imaging Biol	10.1007/s11307-021-01601-4	Irrelevant title/abstract
Learning curve for robotic-assisted laparoscopic colorectal surgery	2011	Surg Endosc	10.1007/s00464-010-1281-x	Irrelevant title/abstract
Proinflammatory Dietary Intake is Associated with Increased Risk of Colorectal Cancer: Results of a Case-Control Study in Argentina Using a Multilevel Modeling Approach	2018	Nutr Cancer	10.1080/01635581.2018.1397710	Irrelevant title/abstract
Screening for Barrett's esophagus	2017	Minerva Med	10.23736/S0026-4806.16.04864-3	Irrelevant title/abstract
Induction of ROS‑mediated cell death and activation of the JNK pathway by a sulfonamide derivative	2019	Int J Mol Med	10.3892/ijmm.2019.4284	Irrelevant title/abstract
Prevention of Tamoxifen-related Nonalcoholic Fatty Liver Disease in Breast Cancer Patients	2018	Clin Breast Cancer	10.1016/j.clbc.2017.11.010	Irrelevant title/abstract
Genetic polymorphisms of Ca(2+) transport proteins and molecular chaperones in mitochondria-associated endoplasmic reticulum membrane and non-alcoholic fatty liver disease	2023	Front Endocrinol (Lausanne)	10.3389/fendo.2022.1056283	Irrelevant title/abstract
Diabetes, pancreatic cancer, and metformin therapy	2014	Front Physiol	10.3389/fphys.2014.00426	Irrelevant title/abstract
Oleic acid induces the novel apolipoprotein O and reduces mitochondrial membrane potential in chicken and human hepatoma cells	2018	Biochimie	10.1016/j.biochi.2018.02.003	Irrelevant title/abstract
Preoperative intramuscular adipose tissue content is a novel prognostic predictor after hepatectomy for hepatocellular carcinoma	2015	J Hepatobiliary Pancreat Sci	10.1002/jhbp.236	Irrelevant title/abstract
Urinary nuclear magnetic resonance spectroscopy of a Bangladeshi cohort with hepatitis-B hepatocellular carcinoma: A biomarker corroboration study	2016	World J Gastroenterol	10.3748/wjg.v22.i16.4191	Irrelevant title/abstract
Tuberculosis associated with gastrectomy	2004	J Infect Chemother	10.1007/s10156-004-0334-2	Irrelevant title/abstract
Incidence and risk factors for non-alcoholic steatohepatitis in females treated with tamoxifen for breast cancer	2011	Arab J Gastroenterol	10.1016/j.ajg.2011.01.003	Irrelevant title/abstract
A potential treatment of non-alcoholic fatty liver disease with SIRT1 activators	2014	J Gastrointestin Liver Dis	10.15403/jgld.2014.1121.233.yck	Irrelevant title/abstract
Clinical and Dosimetric Implications of Calculating Lung Shunt Fraction for Hepatic (90)Y Radioembolization Using SPECT/CT Versus Planar Scintigraphy	2022	AJR Am J Roentgenol	10.2214/AJR.21.26663	Irrelevant title/abstract
Low preoperative skeletal muscle index increases the risk of mortality among resectable pancreatic cancer patients: A retrospective study	2022	World J Gastrointest Surg	10.4240/wjgs.v14.i12.1350	Irrelevant title/abstract
Inverse correlation between body mass index and clinical outcomes in men with advanced castration-recurrent prostate cancer	2007	Cancer	10.1002/cncr.22932	Irrelevant title/abstract
Risk Factors for Early-Onset Colorectal Cancer	2020	Gastroenterology	10.1053/j.gastro.2020.01.004	Irrelevant title/abstract
Physical activity and risk of colon cancer in a cohort of Danish middle-aged men and women	2006	Eur J Epidemiol	10.1007/s10654-006-9076-z	Irrelevant title/abstract
Renaissance of acromegaly after bariatric surgery	2013	Endocrine	10.1007/s12020-012-9759-z	Irrelevant title/abstract
Lifestyle as a predictor for colonic neoplasia in asymptomatic individuals	2006	BMC Gastroenterol	10.1186/1471-230X-6-5	Irrelevant title/abstract
Clinical Outcomes of Gastric Cancer Patients Who Underwent Proximal or Total Gastrectomy: A Propensity Score-Matched Analysis	2018	World J Surg	10.1007/s00268-017-4306-y	Irrelevant title/abstract
Glycemic index, carbohydrates, glycemic load, and the risk of pancreatic cancer in a prospective cohort study	2009	Cancer Epidemiol Biomarkers Prev	10.1158/1055-9965.EPI-08-1135	Irrelevant title/abstract
Prognostic Significance of Inflammatory and Nutritional Parameters in Patients with Esophageal Cancer	2016	Anticancer Res	10.21873/anticanres.11259	Irrelevant title/abstract
The Effect of Orally Administered Δ9-Tetrahydrocannabinol (THC) and Cannabidiol (CBD) on Obesity Parameters in Mice	2023	Int J Mol Sci	10.3390/ijms241813797	Irrelevant title/abstract
Expression of MAGE--A restricted to testis and ovary or to various cancers in dogs	2013	Vet Immunol Immunopathol	10.1016/j.vetimm.2013.01.012	Irrelevant title/abstract
Long-term use of angiotensin converting enzyme inhibitors is associated with decreased incidence of advanced adenomatous colon polyps	2011	J Clin Gastroenterol	10.1097/MCG.0b013e3181ea1044	Irrelevant title/abstract
Suppressing the intestinal farnesoid X receptor/sphingomyelin phosphodiesterase 3 axis decreases atherosclerosis	2021	J Clin Invest	10.1172/JCI142865	Irrelevant title/abstract
Single-Session Endoscopic Ultrasound-Directed Transgastric ERCP ("EDGE") in a Bariatric Patient with Pancreatic Mass and Biliary Obstruction	2020	Obes Surg	10.1007/s11695-020-04839-z	Irrelevant title/abstract
Use of Reinforced Staplers Decreases the Rate of Postoperative Pancreatic Fistula Compared to Bare Staplers After Minimally Invasive Distal Pancreatectomies	2021	J Laparoendosc Adv Surg Tech A	10.1089/lap.2020.0754	Irrelevant title/abstract
Hepatic macrophage mediated immune response in liver steatosis driven carcinogenesis	2022	Front Oncol	10.3389/fonc.2022.958696	Irrelevant title/abstract
Current considerations for clinical management and care of non-alcoholic fatty liver disease: Insights from the 1st International Workshop of the Canadian NASH Network (CanNASH)	2022	Can Liver J	10.3138/canlivj-2021-0030	Irrelevant title/abstract
Colorectal Cancer and the Obese Patient: A Call for Guidelines	2022	Cancers (Basel)	10.3390/cancers14215255	Irrelevant title/abstract
The tyrosine kinase inhibitor Dasatinib reduces cardiac steatosis and fibrosis in obese, type 2 diabetic mice	2023	Cardiovasc Diabetol	10.1186/s12933-023-01955-9	Irrelevant title/abstract
Sarcopenia as a novel prognostic factor in the patients of primary localized gastrointestinal stromal tumor	2022	BMC Cancer	10.1186/s12885-022-09278-w	Irrelevant title/abstract
Hepatocellular cancer: the impact of obesity, type 2 diabetes and a multidisciplinary team	2014	J Hepatol	10.1016/j.jhep.2013.08.011	Irrelevant title/abstract
Upper midline incision for living donor right hepatectomy	2009	Liver Transpl	10.1002/lt.21677	Irrelevant title/abstract
Glycogen storage disease type Ia mice with less than 2% of normal hepatic glucose-6-phosphatase-α activity restored are at risk of developing hepatic tumors	2017	Mol Genet Metab	10.1016/j.ymgme.2017.01.003	Irrelevant title/abstract
Pain Catastrophizing and Impact on Pelvic Floor Surgery Experience	2023	Urogynecology (Phila)	10.1097/SPV.0000000000001365	Irrelevant title/abstract
Evaluating Factors for Prophylactic Feeding Tube Placement in Gastroesophageal Cancer Patients Undergoing Chemoradiotherapy	2017	Front Oncol	10.3389/fonc.2017.00235	Irrelevant title/abstract
Exosomal miR-155 from gastric cancer induces cancer-associated cachexia by suppressing adipogenesis and promoting brown adipose differentiation via C/EPBβ	2022	Cancer Biol Med	10.20892/j.issn.2095-3941.2021.0220	Irrelevant title/abstract
Mesorectal fat area as a useful predictor of the difficulty of robotic-assisted laparoscopic total mesorectal excision for rectal cancer	2019	Surg Endosc	10.1007/s00464-018-6331-9	Irrelevant title/abstract
Predictive Factors for Differentiating Pancreatic Cancer-Associated Diabetes Mellitus from Common Type 2 Diabetes Mellitus for the Early Detection of Pancreatic Cancer	2018	Digestion	10.1159/000489169	Irrelevant title/abstract
A narrative review on the use of probiotics in several diseases. Evidence and perspectives	2023	Front Nutr	10.3389/fnut.2023.1209238	Irrelevant title/abstract
Adenocarcinoma of the oesophagus and gastric cardia: male preponderance in association with obesity	2006	Eur J Cancer	10.1016/j.ejca.2005.12.024	Irrelevant title/abstract
Chronomodulated chemotherapy with oxaliplatin, 5-FU and sodium folinate in metastatic gastrointestinal cancer patients: original analysis of non-hematological toxicity and patient characteristics in a pilot investigation	2006	Int J Clin Pharmacol Ther	10.5414/cpp44031	Irrelevant title/abstract
Impact of obesity on short- and long-term outcomes of laparoscopy assisted distal gastrectomy for gastric cancer	2018	Surg Endosc	10.1007/s00464-017-5684-9	Irrelevant title/abstract
Total Transthoracic Approach Facilitates Laparoscopic Hepatic Resection in Patients with Significant Prior Abdominal Surgery	2017	Ann Surg Oncol	10.1245/s10434-016-5685-2	Irrelevant title/abstract
Characterising the impact of body composition change during neoadjuvant chemotherapy for pancreatic cancer	2019	Pancreatology	10.1016/j.pan.2019.07.039	Irrelevant title/abstract
Anticancer Potential and Capsianosides Identification in Lipophilic Fraction of Sweet Pepper (Capsicum annuum L.)	2020	Molecules	10.3390/molecules25133097	Irrelevant title/abstract
Risk factors for Barrett's oesophagus and oesophageal adenocarcinoma: results from the FINBAR study	2007	World J Gastroenterol	10.3748/wjg.v13.i10.1585	Irrelevant title/abstract
Impact of future remnant liver volume on post-hepatectomy regeneration in non-cirrhotic livers	2014	Front Surg	10.3389/fsurg.2014.00010	Irrelevant title/abstract
Re: Overweight patients achieve ideal body weight following curative gastrectomy resulting in better long-term prognosis	2013	Obes Surg	10.1007/s11695-013-0945-8	Irrelevant title/abstract
Molecular pathogenesis of focal nodular hyperplasia and hepatocellular adenoma	2008	J Hepatol	10.1016/j.jhep.2007.10.003	Irrelevant title/abstract
Stem cells for hepatic regeneration: the role of adipose tissue derived mesenchymal stem cells	2010	Curr Stem Cell Res Ther	10.2174/157488810791268636	Irrelevant title/abstract
Laparoscopic Transhiatal Esophagectomy for Invasive Esophageal Adenocarcinoma	2021	J Gastrointest Surg	10.1007/s11605-019-04506-4	Irrelevant title/abstract
Impact of common genetic determinants of Hemoglobin A1c on type 2 diabetes risk and diagnosis in ancestrally diverse populations: A transethnic genome-wide meta-analysis	2017	PLoS Med	10.1371/journal.pmed.1002383	Irrelevant title/abstract
Hepatic FTO is dispensable for the regulation of metabolism but counteracts HCC development in vivo	2020	Mol Metab	10.1016/j.molmet.2020.101085	Irrelevant title/abstract
Background submucosal cysts in early gastric cancer cases have unique clinicopathologic features suggestive of postgastritis and significant smoking association	2007	Am J Clin Pathol	10.1309/WPBUNM51WQJWU4PC	Irrelevant title/abstract
Comparison of changes in body-fat mass and reflux esophagitis among reconstruction methods for proximal gastrectomy	2023	Asian J Surg	10.1016/j.asjsur.2022.04.110	Irrelevant title/abstract
Cancer stem-like cells enriched in Panc-1 spheres possess increased migration ability and resistance to gemcitabine	2011	Int J Mol Sci	10.3390/ijms12031595	Irrelevant title/abstract
Smoking is related to pancreatic fibrosis in humans	2011	Am J Gastroenterol	10.1038/ajg.2011.43	Irrelevant title/abstract
Relationship of established risk factors with breast cancer subtypes	2021	Cancer Med	10.1002/cam4.4158	Irrelevant title/abstract
Association of the Insulinemic Potential of Diet and Lifestyle With Risk of Digestive System Cancers in Men and Women	2018	JNCI Cancer Spectr	10.1093/jncics/pky080	Irrelevant title/abstract
Cancer causes metabolic perturbations associated with reduced insulin-stimulated glucose uptake in peripheral tissues and impaired muscle microvascular perfusion	2020	Metabolism	10.1016/j.metabol.2020.154169	Irrelevant title/abstract
Immunohistochemical expression of autophagosome markers LC3 and p62 in preneoplastic liver foci in high fat diet-fed rats	2019	J Toxicol Sci	10.2131/jts.44.565	Irrelevant title/abstract
Safety and efficacy of self-expanding removable metal esophageal stents during neoadjuvant chemotherapy for resectable esophageal cancer	2012	Dis Esophagus	10.1111/j.1442-2050.2011.01206.x	Irrelevant title/abstract
Exposure to serum perfluoroalkyl substances and biomarkers of liver function: The Korean national environmental health survey 2015-2017	2023	Chemosphere	10.1016/j.chemosphere.2023.138208	Irrelevant title/abstract
The role of resistin as a regulator of inflammation: Implications for various human pathologies	2009	Clin Immunol	10.1016/j.clim.2009.07.013	Irrelevant title/abstract
Higher Plasma Selenium Concentrations Are Associated with Increased Odds of Prevalent Type 2 Diabetes	2018	J Nutr	10.1093/jn/nxy099	Irrelevant title/abstract
Does Performance Vary Within the Same Hospital When Separately Examining Different Patient Subgroups?	2016	J Am Coll Surg	10.1016/j.jamcollsurg.2016.01.057	Irrelevant title/abstract
Laparoscopic pancreaticoduodenectomy should not be routine for resection of periampullary tumors	2015	J Am Coll Surg	10.1016/j.jamcollsurg.2014.12.052	Irrelevant title/abstract
Total mesopancreas excision for the treatment of pancreatic head cancer	2017	J Cancer	10.7150/jca.21341	Irrelevant title/abstract
Extracorporeal portal vein arterialization in man after extended hepatectomy to prevent acute liver failure: a case report	2011	Transplant Proc	10.1016/j.transproceed.2011.02.052	Irrelevant title/abstract
Anti-obesity effects of 3-hydroxychromone derivative, a novel small-molecule inhibitor of glycogen synthase kinase-3	2013	Biochem Pharmacol	10.1016/j.bcp.2012.12.023	Irrelevant title/abstract
The future health and economic burden of obesity-attributable type 2 diabetes and liver disease among the working-age population in Saudi Arabia	2022	PLoS One	10.1371/journal.pone.0271108	Irrelevant title/abstract
Effect of palm oil carotene on breast cancer tumorigenicity in nude mice	2002	Lipids	10.1007/s11745-002-0932-0	Irrelevant title/abstract
Hyperinsulinemia, insulin resistance, vitamin D, and colorectal cancer among whites and African Americans	2012	Dig Dis Sci	10.1007/s10620-012-2198-0	Irrelevant title/abstract
Effect of Comorbidities on Inflammatory Bowel Disease-Related Colorectal Cancer: A Nationwide Inpatient Review	2022	Cureus	10.7759/cureus.27599	Irrelevant title/abstract
Cancer statistics for Hispanics/Latinos, 2015	2015	CA Cancer J Clin	10.3322/caac.21314	Irrelevant title/abstract
Fixation and permeabilization protocol is critical for the immunolabeling of lipid droplet proteins	2005	Histochem Cell Biol	10.1007/s00418-005-0061-5	Irrelevant title/abstract
Satisfactory short-term outcome of total laparoscopic loop ileostomy reversal in obese patients: a comparative study with open techniques	2021	Updates Surg	10.1007/s13304-020-00890-8	Irrelevant title/abstract
Should fat in the radiofrequency ablation zone of hepatocellular adenomas raise suspicion for residual tumour?	2017	Eur Radiol	10.1007/s00330-016-4496-y	Irrelevant title/abstract
APC gene 3'UTR SNPs and interactions with environmental factors are correlated with risk of colorectal cancer in Chinese Han population	2020	Biosci Rep	10.1042/BSR20192429	Irrelevant title/abstract
Patterns and determinants of adherence to resistance and endurance training during cancer treatment in the Phys-Can RCT	2022	BMC Sports Sci Med Rehabil	10.1186/s13102-022-00548-5	Irrelevant title/abstract
Incidence and mortality by colorectal cancer in Spain during 1951-2006 and its relationship with behavioural factors	2009	Eur J Cancer Prev	10.1097/CEJ.0b013e328330eb2f	Irrelevant title/abstract
Hydrogel delivery systems of functional substances for precision nutrition	2024	Adv Food Nutr Res	10.1016/bs.afnr.2024.07.001	Irrelevant title/abstract
Markers to predict the efficacy of bevacizumab in the treatment of metastatic colorectal cancer	2014	Tumori	10.1700/1636.17888	Irrelevant title/abstract
Innovative Disease Model: Zebrafish as an In Vivo Platform for Intestinal Disorder and Tumors	2017	Biomedicines	10.3390/biomedicines5040058	Irrelevant title/abstract
Treatment of gastric hepatoid adenocarcinoma with pembrolizumab and bevacizumab combination chemotherapy: A case report	2022	World J Clin Cases	10.12998/wjcc.v10.i16.5420	Irrelevant title/abstract
[Assessment of external risk factors of hepatocellular cancer development and markers of genetic predisposition to its development in the ethnic group of yakut - men]	2020	Ter Arkh	10.26442/00403660.2020.01.000505	Irrelevant title/abstract
Ghrelin, growth and obesity	2002	Ann Med	10.1080/07853890252953491	Irrelevant title/abstract
Antiobesity effect of Tamarindus indica L. pulp aqueous extract in high-fat diet-induced obese rats	2012	J Nat Med	10.1007/s11418-011-0597-8	Irrelevant title/abstract
Liver fat and a perturbed metabolic milieu: a consilience of factors driving liver cancer development	2022	Hepatol Int	10.1007/s12072-022-10352-5	Irrelevant title/abstract
Metabolic factors and risk of hepatocellular carcinoma by chronic hepatitis B/C infection: a follow-up study in Taiwan	2008	Gastroenterology	10.1053/j.gastro.2008.03.073	Irrelevant title/abstract
Total body fat and the risk of Barrett's oesophagus - a bioelectrical impedance study	2014	Cancer Epidemiol	10.1016/j.canep.2014.03.006	Irrelevant title/abstract
Association of Systemic Inflammation and Sarcopenia With Survival in Nonmetastatic Colorectal Cancer: Results From the C SCANS Study	2017	JAMA Oncol	10.1001/jamaoncol.2017.2319	Irrelevant title/abstract
Plasma levels of soluble urokinase plasminogen activator receptor (suPAR) and high-sensitivity C-reactive protein after Roux-en-Y gastric bypass or sleeve gastrectomy: a 1-year prospective observational study	2021	J Endocrinol Invest	10.1007/s40618-020-01358-7	Irrelevant title/abstract
Uncoupling protein-2 attenuates palmitoleate protection against the cytotoxic production of mitochondrial reactive oxygen species in INS-1E insulinoma cells	2015	Redox Biol	10.1016/j.redox.2014.11.009	Irrelevant title/abstract
Added sugar, glycemic index and load in colon cancer risk	2012	Curr Opin Clin Nutr Metab Care	10.1097/MCO.0b013e3283539f81	Irrelevant title/abstract
BTG1 ameliorates liver steatosis by decreasing stearoyl-CoA desaturase 1 (SCD1) abundance and altering hepatic lipid metabolism	2016	Sci Signal	10.1126/scisignal.aad8581	Irrelevant title/abstract
Isolated caudate lobectomy using a modified hanging maneuver	2021	Langenbecks Arch Surg	10.1007/s00423-020-02048-x	Irrelevant title/abstract
Does bariatric surgery reduce cancer risk? A review of the literature	2015	Endocrinol Nutr	10.1016/j.endonu.2014.12.005	Irrelevant title/abstract
Adherence to the Paleolithic diet and Paleolithic-like lifestyle reduce the risk of colorectal cancer in the United States: a prospective cohort study	2023	J Transl Med	10.1186/s12967-023-04352-8	Irrelevant title/abstract
Morphological characterization of Etv2 vascular explants using fractal analysis and atomic force microscopy	2021	Microvasc Res	10.1016/j.mvr.2021.104205	Irrelevant title/abstract
Gastric Bypass-Related Effects on Glucose Control, β Cell Function and Morphology in the Obese Zucker Rat	2016	Obes Surg	10.1007/s11695-015-1882-5	Irrelevant title/abstract
Adverse impact of low skeletal muscle index on the prognosis of hepatocellular carcinoma after hepatic resection	2016	Int J Surg	10.1016/j.ijsu.2016.04.049	Irrelevant title/abstract
Three-Dimensional Ameliorated Biologics Elicit Thymic Renewal in Tumor-Bearing Hosts	2018	J Immunol	10.4049/jimmunol.1701727	Irrelevant title/abstract
Self-expandable metallic stent application for the management of upper gastrointestinal tract disease	2018	Turk J Surg	10.5152/turkjsurg.2017.3740	Irrelevant title/abstract
Anticancer activity of "Trigno M", extract of Prunus spinosa drupes, against in vitro 3D and in vivo colon cancer models	2019	Biomed Pharmacother	10.1016/j.biopha.2019.109281	Irrelevant title/abstract
Loss of BMI-1 dampens migration and EMT of colorectal cancer in inflammatory microenvironment through TLR4/MD-2/MyD88-mediated NF-κB signaling	2018	J Cell Biochem	10.1002/jcb.26353	Irrelevant title/abstract
The clinical impact and risk factors of latent pancreatic fistula after pancreatoduodenectomy	2020	J Hepatobiliary Pancreat Sci	10.1002/jhbp.820	Irrelevant title/abstract
Craniopharyngioma and hypothalamic injury: latest insights into consequent eating disorders and obesity	2016	Curr Opin Endocrinol Diabetes Obes	10.1097/MED.0000000000000214	Irrelevant title/abstract
Mortality Risk Stratification in Emergency Surgery for Obstructive Colon Cancer-External Validation of International Scores, American College of Surgeons National Surgical Quality Improvement Program Surgical Risk Calculator (SRC), and the Dedicated Score of French Surgical Association (AFC/OCC Score)	2022	Int J Environ Res Public Health	10.3390/ijerph192013513	Irrelevant title/abstract
Challenges in Drug Discovery for Thiazolidinedione Substitute	2011	Yao Xue Xue Bao	10.1016/j.apsb.2011.06.011	Irrelevant title/abstract
Adverse muscle composition is a significant risk factor for all-cause mortality in NAFLD	2022	JHEP Rep	10.1016/j.jhepr.2022.100663	Irrelevant title/abstract
'French LARS score': validation of the French version of the low anterior resection syndrome (LARS) score for measuring bowel dysfunction after sphincter-preserving surgery among rectal cancer patients: a study protocol	2020	BMJ Open	10.1136/bmjopen-2019-034251	Irrelevant title/abstract
Predictive value of indirect bilirubin before neoadjuvant chemoradiotherapy in evaluating prognosis of local advanced rectal cancer patients	2022	World J Gastrointest Oncol	10.4251/wjgo.v14.i11.2224	Irrelevant title/abstract
Perioperative Chemotherapy in Elderly Patients with Locally Advanced Adenocarcinoma of the Stomach and the Esophagogastric Junction: A Retrospective Cohort Analysis of Toxicity and Efficacy at the National Center for Tumor Diseases, Heidelberg	2017	Oncology	10.1159/000458531	Irrelevant title/abstract
Functional activity of insulinoma cells (INS-1E) and pancreatic islets cultured in agarose cryogel sponges	2005	J Biomed Mater Res A	10.1002/jbm.a.30466	Irrelevant title/abstract
The relation of type 2 diabetes and cancer	2001	Diabetes Technol Ther	10.1089/152091501300209633	Irrelevant title/abstract
Clinical Characteristics of Non-B and Non-C Biopsy-Proven Primary Liver Cancers in an HBV- Endemic Area: A Retrospective Study	2024	J Hepatocell Carcinoma	10.2147/JHC.S455741	Irrelevant title/abstract
Anti-osteoporotic treatments in the era of non-alcoholic fatty liver disease: friend or foe	2024	Front Endocrinol (Lausanne)	10.3389/fendo.2024.1344376	Irrelevant title/abstract
Dairy products and pancreatic cancer risk: a pooled analysis of 14 cohort studies	2014	Ann Oncol	10.1093/annonc/mdu019	Irrelevant title/abstract
Early skeletal muscle mass decline is a prognostic factor in patients receiving gemcitabine plus nab-paclitaxel for unresectable pancreatic cancer: a retrospective observational study	2023	Support Care Cancer	10.1007/s00520-023-07659-w	Irrelevant title/abstract
Intraoperative radiation therapy for locally advanced primary and recurrent colorectal cancer: ten-year institutional experience	2014	J Surg Oncol	10.1002/jso.23570	Irrelevant title/abstract
Association of gamma-glutamyl transferase concentrations with all-cause and cause-specific mortality in Chinese adults with type 2 diabetes	2023	J Diabetes	10.1111/1753-0407.13399	Irrelevant title/abstract
Flavonoid-Rich Extract of Paulownia fortunei Flowers Attenuates Diet-Induced Hyperlipidemia, Hepatic Steatosis and Insulin Resistance in Obesity Mice by AMPK Pathway	2017	Nutrients	10.3390/nu9090959	Irrelevant title/abstract
The molecular mechanisms between metabolic syndrome and breast cancer	2016	Biochem Biophys Res Commun	10.1016/j.bbrc.2016.02.034	Irrelevant title/abstract
Harnessing the synergy of perfusable muscle flap matrix and adipose-derived stem cells for prevascularization and macrophage polarization to reconstruct volumetric muscle loss	2022	Bioact Mater	10.1016/j.bioactmat.2022.10.023	Irrelevant title/abstract
Risk factors of pancreatic cancer and their possible uses in diagnostics	2021	Neoplasma	10.4149/neo_2020_200706N699	Irrelevant title/abstract
Carnosine protects stimulus-secretion coupling through prevention of protein carbonyl adduction events in cells under metabolic stress	2021	Free Radic Biol Med	10.1016/j.freeradbiomed.2021.08.233	Irrelevant title/abstract
Mortality disparities: A comparison with the Haudenosaunee in New York State	2018	Cancer Health Disparities	10.9777/chd.2018.10009	Irrelevant title/abstract
Dietary flavonol, flavone and catechin intake and risk of colorectal cancer in the Netherlands Cohort Study	2009	Int J Cancer	10.1002/ijc.24645	Irrelevant title/abstract
Identification of the fructose transporter GLUT5 (SLC2A5) as a novel target of nuclear receptor LXR	2019	Sci Rep	10.1038/s41598-019-45803-x	Irrelevant title/abstract
ER stress and lipogenesis: a slippery slope toward hepatic steatosis	2008	Dev Cell	10.1016/j.devcel.2008.11.013	Irrelevant title/abstract
TRAIL Deletion Prevents Liver, but Not Adipose Tissue, Inflammation during Murine Diet-Induced Obesity	2017	Hepatol Commun	10.1002/hep4.1069	Irrelevant title/abstract
Oestrogen and colonic epithelial cell growth	1995	Gut	10.1136/gut.37.6.737	Irrelevant title/abstract
Impact of body mass index on outcomes and treatment-related toxicity in patients with stage II and III rectal cancer: findings from Intergroup Trial 0114	2004	J Clin Oncol	10.1200/JCO.2004.07.121	Irrelevant title/abstract
Imaging findings of extrapulmonary metastases of osteosarcoma	2004	Clin Imaging	10.1016/S0899-7071(03)00206-7	Irrelevant title/abstract
Comparison of robotic- and laparoscopic-assisted gastrectomy in advanced gastric cancer: updated short- and long-term results	2019	Surg Endosc	10.1007/s00464-018-6327-5	Irrelevant title/abstract
Polyunsaturated fatty acid regulation of gene expression	2001	J Mol Neurosci	10.1385/JMN:16:2-3:273	Irrelevant title/abstract
Can a single-port robot be safely used for robotic total gastrectomy for advanced gastric cancer? First experience using the da Vinci SP platform	2022	Gastroenterol Rep (Oxf)	10.1093/gastro/goac023	Irrelevant title/abstract
Laparoscopic distal gastrectomy for gastric cancer in morbidly obese patients in South Korea	2014	J Gastric Cancer	10.5230/jgc.2014.14.3.187	Irrelevant title/abstract
Genetic variants and traits related to insulin-like growth factor-I and insulin resistance and their interaction with lifestyles on postmenopausal colorectal cancer risk	2017	PLoS One	10.1371/journal.pone.0186296	Irrelevant title/abstract
Skeletal Muscle Composition Predicts Outcome in Critically Ill Patients	2020	Crit Care Explor	10.1097/CCE.0000000000000171	Irrelevant title/abstract
Adenoma Prevalence and Distribution Among US Latino Subgroups Undergoing Screening Colonoscopy	2017	Dig Dis Sci	10.1007/s10620-016-4381-1	Irrelevant title/abstract
New technique of transanal proctectomy with completely robotic total mesorrectal excision for rectal cancer	2014	Cir Esp	10.1016/j.ciresp.2013.12.007	Irrelevant title/abstract
Decreased preoperative serum 25-Hydroxyvitamin D levels in colorectal cancer are associated with systemic inflammation and serrated morphology	2016	Sci Rep	10.1038/srep36519	Irrelevant title/abstract
Association of changes in red meat consumption with total and cause specific mortality among US women and men: two prospective cohort studies	2019	BMJ	10.1136/bmj.l2110	Irrelevant title/abstract
Confirmation of the posterior gastric artery using multi-detector row computed tomography	2005	Gastric Cancer	10.1007/s10120-005-0336-5	Irrelevant title/abstract
The effects of FTO gene rs9939609 polymorphism on the association between colorectal cancer and dietary intake	2023	Front Nutr	10.3389/fnut.2023.1215559	Irrelevant title/abstract
Bulking agents in gastrointestinal endoscopy: present applications and future advances	2022	Curr Opin Gastroenterol	10.1097/MOG.0000000000000858	Irrelevant title/abstract
High dietary iron and copper and risk of colorectal cancer: a case-control study in Burgundy, France	2004	Nutr Cancer	10.1207/s15327914nc4901_9	Irrelevant title/abstract
Early oral re-feeding on oncology patients submitted to gastrectomy for gastric cancer	2015	Arq Bras Cir Dig	10.1590/S0102-67202015000300014	Irrelevant title/abstract
Use of extended criteria livers decreases wait time for liver transplantation without adversely impacting posttransplant survival	2006	Ann Surg	10.1097/01.sla.0000234896.18207.fa	Irrelevant title/abstract
Deficiency of fibroblast growth factor 21 (FGF21) promotes hepatocellular carcinoma (HCC) in mice on a long term obesogenic diet	2018	Mol Metab	10.1016/j.molmet.2018.03.002	Irrelevant title/abstract
Fat composition changes in bone marrow during chemotherapy and radiation therapy	2014	Int J Radiat Oncol Biol Phys	10.1016/j.ijrobp.2014.05.041	Irrelevant title/abstract
Distal pancreatectomy and splenectomy: a robotic or LESS approach	2015	JSLS	10.4293/JSLS.2014.00246	Irrelevant title/abstract
Body fatness associations with cancer: evidence from recent epidemiological studies and future directions	2022	Metabolism	10.1016/j.metabol.2022.155326	Irrelevant title/abstract
A high-fat, high-saturated fat diet decreases insulin sensitivity without changing intra-abdominal fat in weight-stable overweight and obese adults	2017	Eur J Nutr	10.1007/s00394-015-1108-6	Irrelevant title/abstract
The "sunshine vitamin": benefits beyond bone?	2007	J Natl Cancer Inst	10.1093/jnci/djm211	Irrelevant title/abstract
An autoimmune stem-like CD8 T cell population drives type 1 diabetes	2022	Nature	10.1038/s41586-021-04248-x	Irrelevant title/abstract
Phase I clinical study of liver regenerative therapy for cirrhosis by intrahepatic arterial infusion of freshly isolated autologous adipose tissue-derived stromal/stem (regenerative) cell	2017	Regen Ther	10.1016/j.reth.2016.12.001	Irrelevant title/abstract
Oral disease and risk of oesophageal and gastric cancer in a nationwide nested case-control study in Sweden	2011	Eur J Cancer	10.1016/j.ejca.2011.03.012	Irrelevant title/abstract
A scoring system to predict the risk of anastomotic leakage after anterior resection for rectal cancer	2014	J Surg Oncol	10.1002/jso.23467	Irrelevant title/abstract
A physiologically based pharmacokinetic model of clopidogrel in populations of European and Japanese ancestry: An evaluation of CYP2C19 activity	2022	Pharmacol Res Perspect	10.1002/prp2.946	Irrelevant title/abstract
Macrophages protect against loss of adipose tissue during cancer cachexia	2019	J Cachexia Sarcopenia Muscle	10.1002/jcsm.12450	Irrelevant title/abstract
Actional Mechanisms of Active Ingredients in Functional Food Adlay for Human Health	2022	Molecules	10.3390/molecules27154808	Irrelevant title/abstract
Anthropometry and pancreatic cancer risk: an illustration of the importance of microscopic verification	2007	Cancer Epidemiol Biomarkers Prev	10.1158/1055-9965.EPI-07-0201	Irrelevant title/abstract
Revisiting the Pancreatic Fistula Risk Score: Clinical Nomogram Accurately Assesses Risk	2023	Am Surg	10.1177/00031348211047471	Irrelevant title/abstract
Soy content of basal diets determines the effects of supplemental selenium in male mice	2011	J Nutr	10.3945/jn.111.146498	Irrelevant title/abstract
International trends in liver cancer incidence, overall and by histologic subtype, 1978-2007	2016	Int J Cancer	10.1002/ijc.30211	Irrelevant title/abstract
Metabolic Dysregulation Explains the Diverse Impacts of Obesity in Males and Females with Gastrointestinal Cancers	2023	Int J Mol Sci	10.3390/ijms241310847	Irrelevant title/abstract
The impact of visceral fat accumulation on laparoscopy-assisted distal gastrectomy for early gastric cancer	2009	J Laparoendosc Adv Surg Tech A	10.1089/lap.2008.0113	Irrelevant title/abstract
Epidemiology and risk factors of colorectal polyps	2017	Best Pract Res Clin Gastroenterol	10.1016/j.bpg.2017.06.004	Irrelevant title/abstract
Conserved role of SIRT1 orthologs in fasting-dependent inhibition of the lipid/cholesterol regulator SREBP	2010	Genes Dev	10.1101/gad.1901210	Irrelevant title/abstract
Impact of sarcopenia on outcomes of patients undergoing pancreatectomy: A retrospective analysis of 107 patients	2018	Medicine (Baltimore)	10.1097/MD.0000000000012076	Irrelevant title/abstract
Specific metabolic biomarkers as risk and prognostic factors in colorectal cancer	2014	World J Gastroenterol	10.3748/wjg.v20.i29.9759	Irrelevant title/abstract
Increased in vitro fatty acid supply and cellular transport capacities in cold-acclimated ducklings (Cairina moschata)	1998	Am J Physiol	10.1152/ajpregu.1998.275.3.R683	Irrelevant title/abstract
Omentum: Friend or foe in ovarian cancer immunotherapy?	2022	Int Rev Cell Mol Biol	10.1016/bs.ircmb.2022.04.017	Irrelevant title/abstract
Association of mismatch repair deficiency in endometrial cancer with (18)F-FDG PET/CT and clinicopathological features and their prognostic value	2023	Ann Nucl Med	10.1007/s12149-023-01869-2	Irrelevant title/abstract
Prebiotics and probiotics: are they functional foods?	2000	Am J Clin Nutr	10.1093/ajcn/71.6.1682S	Irrelevant title/abstract
BET bromodomain proteins regulate enhancer function during adipogenesis	2018	Proc Natl Acad Sci U S A	10.1073/pnas.1711155115	Irrelevant title/abstract
Effects of weight control and physical activity in cancer prevention: role of endogenous hormone metabolism	2002	Ann N Y Acad Sci	10.1111/j.1749-6632.2002.tb04118.x	Irrelevant title/abstract
The impact of metabolic syndrome on outcome and response to neoadjuvant chemoradiation in locally advanced rectal cancer patients	2016	Int J Surg	10.1016/j.ijsu.2016.07.011	Irrelevant title/abstract
Diagnosis and prevalence of sarcopenic obesity in patients with colorectal cancer: A scoping review	2023	Clin Nutr	10.1016/j.clnu.2023.06.025	Irrelevant title/abstract
A randomized phase II dose-response exercise trial among colon cancer survivors: Purpose, study design, methods, and recruitment results	2016	Contemp Clin Trials	10.1016/j.cct.2016.03.001	Irrelevant title/abstract
Oh GxE! The Complexity of Body Mass Index and Colon Cancer Risk	2021	J Natl Cancer Inst	10.1093/jnci/djaa059	Irrelevant title/abstract
Obesity and the risk of colon polyps	2007	J Clin Gastroenterol	10.1097/01.mcg.0000248020.54256.b0	Irrelevant title/abstract
Mesenteric excision surgery or conservative limited resection in Crohn's disease: study protocol for an international, multicenter, randomized controlled trial	2020	Trials	10.1186/s13063-020-4105-x	Irrelevant title/abstract
Nomogram-based Prediction of Overall Survival in Patients with Metastatic Urothelial Carcinoma Receiving First-line Platinum-based Chemotherapy: Retrospective International Study of Invasive/Advanced Cancer of the Urothelium (RISC)	2017	Eur Urol	10.1016/j.eururo.2016.09.042	Irrelevant title/abstract
How to create a diverting ileostomy in the obese	2014	Surg Obes Relat Dis	10.1016/j.soard.2014.07.015	Irrelevant title/abstract
Determinants of sleep quality in 5835 individuals living with and beyond breast, prostate, and colorectal cancer: a cross-sectional survey	2022	J Cancer Surviv	10.1007/s11764-021-01127-2	Irrelevant title/abstract
Ohgata, the Single Drosophila Ortholog of Human Cereblon, Regulates Insulin Signaling-dependent Organismic Growth	2016	J Biol Chem	10.1074/jbc.M116.757823	Irrelevant title/abstract
Development of murine bariatric surgery models: lessons learned	2018	J Surg Res	10.1016/j.jss.2018.04.022	Irrelevant title/abstract
Lung cancer risk prediction: Prostate, Lung, Colorectal And Ovarian Cancer Screening Trial models and validation	2011	J Natl Cancer Inst	10.1093/jnci/djr173	Irrelevant title/abstract
Diet and exercise in management of obesity and overweight	2013	J Gastroenterol Hepatol	10.1111/jgh.12407	Irrelevant title/abstract
Obesity related hyperinsulinaemia and hyperglycaemia and cancer development	2009	Arch Physiol Biochem	10.1080/13813450902878054	Irrelevant title/abstract
Prognostic value of myosteatosis and sarcopenia for elderly patients with colorectal cancer: A large-scale double-center study	2022	Surgery	10.1016/j.surg.2022.05.031	Irrelevant title/abstract
Milk and dairy products: good or bad for human health? An assessment of the totality of scientific evidence	2016	Food Nutr Res	10.3402/fnr.v60.32527	Irrelevant title/abstract
p53 Arg72Pro polymorphism, adiposity status, and cancer risk: Two case-cohorts within a Japanese prospective study	2022	Cancer Sci	10.1111/cas.15572	BMI classification did not meet the inclusion criteria
Dietary intake of lycopene is associated with reduced pancreatic cancer risk	2005	J Nutr	10.1093/jn/135.3.592	Irrelevant title/abstract
[Esophageal Adenocarcinoma - Appraisal of a Rapidly Increasing Disease]	2017	Dtsch Med Wochenschr	10.1055/s-0043-115777	Irrelevant title/abstract
Body composition measurements and clinical outcomes in patients with resectable pancreatic adenocarcinoma - analysis from SWOG S1505	2024	J Gastrointest Surg	10.1016/j.gassur.2023.12.022	Irrelevant title/abstract
Dynamic Changes in Ultrasound Quality for Hepatocellular Carcinoma Screening in Patients With Cirrhosis	2022	Clin Gastroenterol Hepatol	10.1016/j.cgh.2021.06.012	Irrelevant title/abstract
Prevalence of Positive Diabetes-Associated Autoantibodies among Type 2 Diabetes and Related Metabolic and Inflammatory Differences in a Sample of the Bulgarian Population	2017	J Diabetes Res	10.1155/2017/9016148	Irrelevant title/abstract
The Use of Noninvasive Velacur® for Discriminating between Volunteers and Patients with Chronic Liver Disease: A Feasibility Study	2024	Int J Hepatol	10.1155/2024/8877130	Irrelevant title/abstract
Fatty acid binding proteins: tissue-specific functions in health and disease	2014	Curr Opin Clin Nutr Metab Care	10.1097/MCO.0000000000000031	Irrelevant title/abstract
Influences on length of stay in an enhanced recovery programme after colonic surgery	2011	Colorectal Dis	10.1111/j.1463-1318.2010.02228.x	Irrelevant title/abstract
Barrett's esophagus-related diseases remain uncommon in China	2011	J Dig Dis	10.1111/j.1751-2980.2011.00535.x	Irrelevant title/abstract
Adiponectin activates c-Jun NH2-terminal kinase and inhibits signal transducer and activator of transcription 3	2005	Biochem Biophys Res Commun	10.1016/j.bbrc.2005.05.076	Irrelevant title/abstract
Glycemic index and load and risk of upper aero-digestive tract neoplasms (Italy)	2003	Cancer Causes Control	10.1023/a:1025676907942	Irrelevant title/abstract
Physical Activity and Stool Metabolite Relationships Among Adults at High Risk for Colorectal Cancer	2021	J Phys Act Health	10.1123/jpah.2020-0876	Irrelevant title/abstract
Obesity is associated with higher prevalence of gastroesophageal reflux disease and reflux related complications: A global healthcare database study	2024	Neurogastroenterol Motil	10.1111/nmo.14750	Irrelevant title/abstract
Role of bacterial infections in pancreatic cancer	2013	Carcinogenesis	10.1093/carcin/bgt249	Irrelevant title/abstract
Cardiovascular risk factors among long-term survivors of breast, prostate, colorectal, and gynecologic cancers: a gap in survivorship care?	2013	J Cancer Surviv	10.1007/s11764-013-0267-9	Irrelevant title/abstract
Fish oil decreases C-reactive protein/albumin ratio improving nutritional prognosis and plasma fatty acid profile in colorectal cancer patients	2013	Lipids	10.1007/s11745-013-3816-0	Irrelevant title/abstract
Iron-induced pro-oxidant and pro-lipogenic responses in relation to impaired synthesis and accretion of long-chain polyunsaturated fatty acids in rat hepatic and extrahepatic tissues	2018	Nutrition	10.1016/j.nut.2017.07.007	Irrelevant title/abstract
Lipid metabolism and adipokine levels in fatty acid-binding protein null and transgenic mice	2006	Am J Physiol Endocrinol Metab	10.1152/ajpendo.00465.2005	Irrelevant title/abstract
Morbidity, mortality, and pathological response in patients with gastric cancer preoperatively treated with chemotherapy or chemoradiotherapy	2011	J Surg Oncol	10.1002/jso.21947	Irrelevant title/abstract
Leptin stimulates proliferation and inhibits apoptosis in Barrett's esophageal adenocarcinoma cells by cyclooxygenase-2-dependent, prostaglandin-E2-mediated transactivation of the epidermal growth factor receptor and c-Jun NH2-terminal kinase activation	2006	Endocrinology	10.1210/en.2006-0224	Irrelevant title/abstract
A Nomogram Model to Predict Post-Progression Survival in Esophageal Squamous Cell Carcinoma Patients With Recurrence After Radical Resection	2022	Front Oncol	10.3389/fonc.2022.925685	Irrelevant title/abstract
Patterns and determinants of adherence to colorectal cancer primary and secondary prevention recommendations in the BC Generations Project	2022	Health Promot Chronic Dis Prev Can	10.24095/hpcdp.42.2.04	Irrelevant title/abstract
Sirtuin 6, a possible therapeutic target for type 2 diabetes	2017	Arch Pharm Res	10.1007/s12272-017-0989-8	Irrelevant title/abstract
Genetic polymorphisms and lipoprotein responses to diets	2002	Proc Nutr Soc	10.1079/pns2002177	Irrelevant title/abstract
Faecal microbiome-based machine learning for multi-class disease diagnosis	2022	Nat Commun	10.1038/s41467-022-34405-3	Irrelevant title/abstract
High-fat diet-induced upregulation of exosomal phosphatidylcholine contributes to insulin resistance	2021	Nat Commun	10.1038/s41467-020-20500-w	Irrelevant title/abstract
Prediagnosis obesity and secondary primary cancer risk in female cancer survivors: A national cohort study	2019	Cancer Med	10.1002/cam4.1959	Irrelevant title/abstract
Dynamics of the preterm gut microbiome in health and disease	2021	Am J Physiol Gastrointest Liver Physiol	10.1152/ajpgi.00399.2020	Irrelevant title/abstract
Diabetes mellitus and prostate cancer risk in the Prostate, Lung, Colorectal, and Ovarian Cancer Screening Trial	2008	Cancer Causes Control	10.1007/s10552-008-9198-6	Irrelevant title/abstract
Insulin and insulin signaling play a critical role in fat induction of insulin resistance in mouse	2011	Am J Physiol Endocrinol Metab	10.1152/ajpendo.00164.2011	Irrelevant title/abstract
A prospective study of obesity and cancer risk (Sweden)	2001	Cancer Causes Control	10.1023/a:1008995217664	Irrelevant title/abstract
Case-matched study of lesser versus greater curvature approach in laparoscopic Warshaw pancreatectomy	2017	Am J Surg	10.1016/j.amjsurg.2016.05.015	Irrelevant title/abstract
Fruit and vegetable intake and esophageal cancer in a large prospective cohort study	2007	Int J Cancer	10.1002/ijc.22993	Irrelevant title/abstract
A Comparative Study Evaluating the Incidence of Colorectal Neoplasia(s) in Candidates for Bariatric Surgery by Screening Colonoscopy, 40-49 Versus 50-65 Years Old: a Preliminary Study	2019	Obes Surg	10.1007/s11695-019-03819-2	Irrelevant title/abstract
Cholecystokinin mediates progression and metastasis of pancreatic cancer associated with dietary fat	2014	Dig Dis Sci	10.1007/s10620-014-3201-8	Irrelevant title/abstract
Prognostic significance of preoperative skeletal muscle status in patients with gastric cancer after radical gastrectomy	2019	Asia Pac J Clin Nutr	10.6133/apjcn.201909_28(3).0003	Irrelevant title/abstract
The Learning Curve for Hand-Assisted Laparoscopic Total Gastrectomy in Gastric Cancer Patients	2022	J Clin Med	10.3390/jcm11226841	Irrelevant title/abstract
Effect of blood glucose level on standardized uptake value (SUV) in (18)F- FDG PET-scan: a systematic review and meta-analysis of 20,807 individual SUV measurements	2019	Eur J Nucl Med Mol Imaging	10.1007/s00259-018-4194-x	Irrelevant title/abstract
Passive cavitation detection during pulsed HIFU exposures of ex vivo tissues and in vivo mouse pancreatic tumors	2014	Ultrasound Med Biol	10.1016/j.ultrasmedbio.2014.01.007	Irrelevant title/abstract
[Choosing wisely - perspectives: what are the key questions?]	2020	Z Gastroenterol	10.1055/a-1153-9295	Irrelevant title/abstract
Relationship between low body mass index and morbidity after gastrectomy for gastric cancer	2016	Ann Surg Treat Res	10.4174/astr.2016.90.4.207	Irrelevant title/abstract
Helicobacter pylori infection on the risk of stomach cancer and chronic atrophic gastritis	1999	Cancer Detect Prev	10.1046/j.1525-1500.1999.99041.x	Irrelevant title/abstract
Young-onset colorectal cancer	2023	Nat Rev Dis Primers	10.1038/s41572-023-00432-7	Irrelevant title/abstract
Barrett's esophagus. Reducing the risk of progression to adenocarcinoma	1999	Gastroenterol Clin North Am	10.1016/s0889-8553(05)70098-4	Irrelevant title/abstract
Modified Glasgow Prognostic Score, Prognostic Nutritional Index and ECOG Performance Score Predicts Survival Better than Sarcopenia, Cachexia and Some Inflammatory Indices in Metastatic Gastric Cancer	2021	Nutr Cancer	10.1080/01635581.2020.1749290	Irrelevant title/abstract
Myc Is Required for Adaptive β-Cell Replication in Young Mice but Is Not Sufficient in One-Year-Old Mice Fed With a High-Fat Diet	2019	Diabetes	10.2337/db18-1368	Irrelevant title/abstract
The relationship between GLIM-malnutrition, post-operative complications and long-term prognosis in elderly patients undergoing colorectal cancer surgery	2023	J Gastrointest Oncol	10.21037/jgo-23-543	Irrelevant title/abstract
Current and future approaches to screening for endometrial cancer	2020	Best Pract Res Clin Obstet Gynaecol	10.1016/j.bpobgyn.2019.12.006	Irrelevant title/abstract
Enhanced Recovery After Surgery (ERAS®) protocol in patients undergoing laparoscopic resection for stage IV colorectal cancer	2015	World J Surg Oncol	10.1186/s12957-015-0745-9	Irrelevant title/abstract
Intraductal Tubulopapillary Neoplasm of the Pancreas Masquerading as Pancreatic Neuroendocrine Carcinoma: Review of the Literature with a Case Report	2016	Acta Cytol	10.1159/000448386	Irrelevant title/abstract
Multiple angiomyolipomata of the liver: a case report	2002	Mod Pathol	10.1038/modpathol.3880509	Irrelevant title/abstract
An app with brief behavioural support to promote physical activity after a cancer diagnosis (APPROACH): study protocol for a pilot randomised controlled trial	2022	Pilot Feasibility Stud	10.1186/s40814-022-01028-w	Irrelevant title/abstract
Prevention of cardiorenal complications in people with type 2 diabetes and obesity	2024	Cell Metab	10.1016/j.cmet.2023.12.018	Irrelevant title/abstract
Changes in midlife death rates across racial and ethnic groups in the United States: systematic analysis of vital statistics	2018	BMJ	10.1136/bmj.k3096	Irrelevant title/abstract
Utilization of supportive care by survivors of colorectal cancer: results from the PROFILES registry	2016	Support Care Cancer	10.1007/s00520-016-3109-2	Irrelevant title/abstract
[Impact of cancer in Catalonia: consequences for priorities in the prevention, diagnosis and treatment of cancer]	2008	Med Clin (Barc)	10.1016/s0025-7753(08)76432-7	Irrelevant title/abstract
Renin-angiotensin system inhibitors suppress azoxymethane-induced colonic preneoplastic lesions in C57BL/KsJ-db/db obese mice	2011	Biochem Biophys Res Commun	10.1016/j.bbrc.2011.05.115	Irrelevant title/abstract
Preventive Effects of Pentoxifylline on the Development of Colonic Premalignant Lesions in Obese and Diabetic Mice	2017	Int J Mol Sci	10.3390/ijms18020413	Irrelevant title/abstract
Impact of obesity on early surgical and oncologic outcomes after total gastrectomy with "over-D1" lymphadenectomy for gastric cancer	2013	World J Surg	10.1007/s00268-013-1942-8	Irrelevant title/abstract
A longitudinal study of the metabolic syndrome and risk of colorectal cancer in postmenopausal women	2012	Eur J Cancer Prev	10.1097/CEJ.0b013e32834dbc81	Irrelevant title/abstract
The Role of Adipokines in Pancreatic Cancer	2022	Front Oncol	10.3389/fonc.2022.926230	Irrelevant title/abstract
Survival of women with colon cancer in relation to precancer anthropometric characteristics: the Iowa Women's Health Study	2010	Cancer Epidemiol Biomarkers Prev	10.1158/1055-9965.EPI-10-0522	Irrelevant title/abstract
Pre-diagnostic anthropometry and survival after colorectal cancer diagnosis in Western European populations	2014	Int J Cancer	10.1002/ijc.28841	Irrelevant title/abstract
Adipocyte Ceramides Regulate Subcutaneous Adipose Browning, Inflammation, and Metabolism	2016	Cell Metab	10.1016/j.cmet.2016.10.002	Irrelevant title/abstract
A genome-wide association study on copy-number variation identifies a 11q11 loss as a candidate susceptibility variant for colorectal cancer	2014	Hum Genet	10.1007/s00439-013-1390-4	Irrelevant title/abstract
Fat Graft Safety after Oncologic Surgery: Addressing the Contradiction between In Vitro and Clinical Studies	2018	Plast Reconstr Surg	10.1097/PRS.0000000000004992	Irrelevant title/abstract
Laparoscopic rectal resection for cancer: effects of conversion on short-term outcome and survival	2009	Ann Surg Oncol	10.1245/s10434-009-0398-4	Irrelevant title/abstract
The emerging role of microRNAs and nutrition in modulating health and disease	2014	Annu Rev Nutr	10.1146/annurev-nutr-071813-105729	Irrelevant title/abstract
Clinical and Imaging Predictors of Pancreatic Cancer in Patients Hospitalized for Acute Pancreatitis	2022	Gastro Hep Adv	10.1016/j.gastha.2022.07.009	Irrelevant title/abstract
Emergence of human angiohematopoietic cells in normal development and from cultured embryonic stem cells	2007	Ann N Y Acad Sci	10.1196/annals.1392.010	Irrelevant title/abstract
External Validation of a Risk Model for Severe Complications following Pancreatoduodenectomy Based on Three Preoperative Variables	2022	Cancers (Basel)	10.3390/cancers14225551	Irrelevant title/abstract
The antioxidant tempol transforms gut microbiome to resist obesity in female C3H mice fed a high fat diet	2022	Free Radic Biol Med	10.1016/j.freeradbiomed.2021.12.006	Irrelevant title/abstract
Excessive Pretreatment Weight Loss Is a Risk Factor for the Survival Outcome of Esophageal Carcinoma Patients Undergoing Radical Surgery and Postoperative Adjuvant Chemotherapy	2018	Can J Gastroenterol Hepatol	10.1155/2018/6075207	Irrelevant title/abstract
Feasibility of totally laparoscopic total gastrectomy in obese patients with gastric cancer	2022	Langenbecks Arch Surg	10.1007/s00423-021-02369-5	Irrelevant title/abstract
Prediagnostic body mass index and pancreatic cancer survival	2013	J Clin Oncol	10.1200/JCO.2013.51.7532	Irrelevant title/abstract
Early experience and learning curve of solo single-incision distal gastrectomy for gastric cancer: a review of consecutive 100 cases	2019	Surg Endosc	10.1007/s00464-018-06638-1	Irrelevant title/abstract
Association of Bariatric Surgery With Major Adverse Liver and Cardiovascular Outcomes in Patients With Biopsy-Proven Nonalcoholic Steatohepatitis	2021	JAMA	10.1001/jama.2021.19569	Irrelevant title/abstract
Low alcohol consumption influences outcomes in individuals with alcohol-related compensated cirrhosis in a French multicenter cohort	2023	J Hepatol	10.1016/j.jhep.2022.11.013	Irrelevant title/abstract
[Obesity as a risk factor for diseases of the digestive system]	2021	Ter Arkh	10.26442/00403660.2021.08.200983	Irrelevant title/abstract
P064 Association Between Crohn's Disease (CD) and Transient IgM and IgG Immunodeficiency-Diagnostic and Management Challenges	2021	Am J Gastroenterol	10.14309/01.ajg.0000798856.73091.69	Irrelevant title/abstract
Expression profile and prognostic value of glypican-3 in post-operative South Korean hepatocellular carcinoma patients	2016	APMIS	10.1111/apm.12491	Irrelevant title/abstract
Leukaemia inhibitory factor is associated with treatment resistance in oesophageal adenocarcinoma	2018	Oncotarget	10.18632/oncotarget.25950	Irrelevant title/abstract
Development and evaluation of a risk assessment tool to improve clinical triage accuracy for colonoscopic investigations	2018	BMC Cancer	10.1186/s12885-018-4140-0	Irrelevant title/abstract
Serum levels of leptin and proinflammatory cytokines in patients with gastrointestinal cancer	2004	Int J Clin Pract	10.1111/j.1368-5031.2004.00149.x	Irrelevant title/abstract
Prevalence and outcomes of peritumor fat involvement following partial nephrectomy for radiologic T1 renal cancer	2015	Urol Ann	10.4103/0974-7796.152040	Irrelevant title/abstract
Efficacy and Safety of Endoscopic Balloon Placement for Weight Loss in Patients With Cirrhosis Awaiting Liver Transplantation	2021	Liver Transpl	10.1002/lt.26074	Irrelevant title/abstract
Adipocyte Glucocorticoid Receptor Deficiency Attenuates Aging- and HFD-Induced Obesity and Impairs the Feeding-Fasting Transition	2017	Diabetes	10.2337/db16-0381	Irrelevant title/abstract
Protective effects of Sapindus mukorossi Gaertn against fatty liver disease induced by high fat diet in rats	2014	Biochem Biophys Res Commun	10.1016/j.bbrc.2014.06.035	Irrelevant title/abstract
Characteristics of hepatocellular carcinoma in cirrhotic and non-cirrhotic non-alcoholic fatty liver disease	2015	World J Gastroenterol	10.3748/wjg.v21.i4.1189	Irrelevant title/abstract
Pancreas head carcinoma with total fat replacement of the dorsal exocrine pancreas	2004	J Gastroenterol	10.1007/s00535-003-1250-4	Irrelevant title/abstract
Liver Fibrosis and Body Mass Index Predict Hepatocarcinogenesis following Eradication of Hepatitis C Virus RNA by Direct-Acting Antivirals	2016	Oncology	10.1159/000450551	Irrelevant title/abstract
Lack of any prognostic value of body mass index for patients undergoing chemoradiotherapy for esophageal squamous cell carcinoma	2014	Asian Pac J Cancer Prev	10.7314/apjcp.2014.15.7.3075	Irrelevant title/abstract
Short-term outcomes of robotic-assisted versus conventional laparoscopic-assisted surgery for rectal cancer: a propensity score-matched analysis	2022	J Robot Surg	10.1007/s11701-021-01243-2	Irrelevant title/abstract
A role for novel adipose tissue-secreted factors in obesity-related carcinogenesis	2016	Obes Rev	10.1111/obr.12377	Irrelevant title/abstract
Intravenous supplementation type and volume are associated with 1-year outcome and major complications in patients with chronic intestinal failure	2020	Gut	10.1136/gutjnl-2018-318172	Irrelevant title/abstract
Regulation of cell proliferation and malignant potential by irisin in endometrial, colon, thyroid and esophageal cancer cell lines	2014	Metabolism	10.1016/j.metabol.2013.10.005	Irrelevant title/abstract
Clinicopathological and Molecular Characteristics of Early-Onset Stage III Colon Adenocarcinoma: An Analysis of the ACCENT Database	2021	J Natl Cancer Inst	10.1093/jnci/djab123	Irrelevant title/abstract
Hormone replacement therapy, reproductive history, and colorectal adenomas: data from the Prostate, Lung, Colorectal and Ovarian (PLCO) Cancer Screening Trial (United States)	2005	Cancer Causes Control	10.1007/s10552-005-4500-3	Irrelevant title/abstract
Chemotherapy-associated hepatotoxicity and surgery for colorectal liver metastases	2007	Br J Surg	10.1002/bjs.5719	Irrelevant title/abstract
Randomized trial of Roux-en-Y gastric bypass versus sleeve gastrectomy in achieving excess weight loss	2017	Br J Surg	10.1002/bjs.10400	Irrelevant title/abstract
Screening of stimulatory effects of dietary risk factors on mouse intestinal cell kinetics	2005	World J Gastroenterol	10.3748/wjg.v11.i2.242	Irrelevant title/abstract
Surgery combined with intra-operative microwaves ablation for the management of colorectal cancer liver metastasis: A case-matched analysis and evaluation of recurrences	2022	Front Oncol	10.3389/fonc.2022.1023301	Irrelevant title/abstract
The pretreatment Controlling Nutritional Status (CONUT) score is an independent prognostic factor in patients with resectable thoracic esophageal squamous cell carcinoma: results from a retrospective study	2016	BMC Cancer	10.1186/s12885-016-2696-0	Irrelevant title/abstract
Outcomes of Ventral Hernia Repair in Solid Organ Transplant Patients: A Regression Analysis of the National Inpatient Sample	2019	J Surg Res	10.1016/j.jss.2019.02.016	Irrelevant title/abstract
Effects of Supplemental Calcium and Vitamin D on Circulating Biomarkers of Gut Barrier Function in Patients with Colon Adenoma: A Randomized Clinical Trial	2021	Cancer Prev Res (Phila)	10.1158/1940-6207.CAPR-20-0461	Irrelevant title/abstract
Laparoscopic Versus Open D2 Gastrectomy for Gastric Cancer: A Case-Matched Comparative Study	2020	J Laparoendosc Adv Surg Tech A	10.1089/lap.2020.0023	Irrelevant title/abstract
Fréquence et déterminants de la dénutrition post-opératoire en chirurgie viscérale au Centre National Hospitalier et Universitaire Koutoucou Hubert Maga, Cotonou: Frequency and determinants of post-operative undernutrition in patients undergoing visceral surgery at the University Hospital Centre Koutoucou Hubert Maga, Cotonou	2018	Pan Afr Med J	10.11604/pamj.2018.29.19.10805	Irrelevant title/abstract
All-trans retinoic acid lowers serum retinol-binding protein 4 concentrations and increases insulin sensitivity in diabetic mice	2010	J Nutr	10.3945/jn.109.115147	Irrelevant title/abstract
Prevalence of colonic adenomas in patients with nonalcoholic fatty liver disease	2011	Therap Adv Gastroenterol	10.1177/1756283X11402118	Irrelevant title/abstract
The basis and design for time-restricted eating compared with daily calorie restriction for weight loss and colorectal cancer risk reduction trial (TRE-CRC trial)	2022	Obesity (Silver Spring)	10.1002/oby.23579	Irrelevant title/abstract
Obesity, bisphosphonates, and colorectal cancer	2013	J Clin Oncol	10.1200/JCO.2013.49.6000	Irrelevant title/abstract
Enhanced CD4(+) and CD8(+) T cell infiltrate within convex hull defined pancreatic islet borders as autoimmune diabetes progresses	2021	Sci Rep	10.1038/s41598-021-96327-2	Irrelevant title/abstract
Modifiable risk factors to reduce renal cell carcinoma incidence: Insight from the PLCO trial	2018	Urol Oncol	10.1016/j.urolonc.2018.04.011	Irrelevant title/abstract
Colorectal cancer after start of nonsteroidal anti-inflammatory drug use	2006	Am J Med	10.1016/j.amjmed.2005.11.011	Irrelevant title/abstract
Excess adiposity and survival in patients with colorectal cancer: a systematic review	2014	Obes Rev	10.1111/obr.12140	Irrelevant title/abstract
Knowing What's Out There: Awareness of Non-Alcoholic Fatty Liver Disease	2014	Front Med (Lausanne)	10.3389/fmed.2014.00004	Irrelevant title/abstract
Performance status of male and female advanced cancer patients is independently predicted by mid-upper arm circumference measurement	2002	Nutr Cancer	10.1207/S15327914NC422_7	Irrelevant title/abstract
Altered fatty acid-binding protein 4 (FABP4) expression and function in human and animal models of hepatocellular carcinoma	2018	Liver Int	10.1111/liv.13639	Irrelevant title/abstract
Body mass index and serum alpha-fetoprotein level associated with PD1 expression and prognosis in patients with hepatocellular carcinoma	2023	Heliyon	10.1016/j.heliyon.2023.e14460	Irrelevant title/abstract
Body mass index, physical activity, and colorectal cancer by anatomical subsites: a systematic review and meta-analysis of cohort studies	2013	Eur J Cancer Prev	10.1097/CEJ.0b013e328360f434	Irrelevant title/abstract
A Review of Colorectal Cancer in Terms of Epidemiology, Risk Factors, Development, Symptoms and Diagnosis	2021	Cancers (Basel)	10.3390/cancers13092025	Irrelevant title/abstract
Targeting of BMI-1 with PTC-209 inhibits glioblastoma development	2018	Cell Cycle	10.1080/15384101.2018.1469872	Irrelevant title/abstract
Cadmium exposure and cancer mortality in a prospective cohort: the strong heart study	2014	Environ Health Perspect	10.1289/ehp.1306587	Irrelevant title/abstract
Modifiable risk factors for colorectal neoplasms and hyperplastic polyps	2009	Intern Med	10.2169/internalmedicine.48.1562	Irrelevant title/abstract
Diabetes causes marked inhibition of mitochondrial metabolism in pancreatic β-cells	2019	Nat Commun	10.1038/s41467-019-10189-x	Irrelevant title/abstract
Natural helix 9 mutants of PPARγ differently affect its transcriptional activity	2019	Mol Metab	10.1016/j.molmet.2018.12.005	Irrelevant title/abstract
The Bile Acid Membrane Receptor TGR5 in Cancer: Friend or Foe?	2022	Molecules	10.3390/molecules27165292	Irrelevant title/abstract
[Factors associated with readmission within three months of surgery for gastric cancer and their long-term effects on patients' nutritional status and quality of life]	2023	Zhonghua Wei Chang Wai Ke Za Zhi	10.3760/cma.j.cn441530-20220423-00174	Irrelevant title/abstract
FAM3 gene family: A promising therapeutical target for NAFLD and type 2 diabetes	2018	Metabolism	10.1016/j.metabol.2017.12.001	Irrelevant title/abstract
Nutritional status and survival of 8247 cancer patients with or without diabetes mellitus-results from a prospective cohort study	2020	Cancer Med	10.1002/cam4.3397	Irrelevant title/abstract
Hospital-based, acute care encounters after radiofrequency ablation of hepatic tumours	2014	HPB (Oxford)	10.1111/hpb.12220	Irrelevant title/abstract
Genetic variation in the inflammation and innate immunity pathways and colorectal cancer risk	2013	Cancer Epidemiol Biomarkers Prev	10.1158/1055-9965.EPI-13-0694	Irrelevant title/abstract
High subcutaneous adipose tissue density correlates negatively with survival in patients with hepatocellular carcinoma	2021	Liver Int	10.1111/liv.14755	Irrelevant title/abstract
Breast Cancer Endocrine Therapy Promotes Weight Gain With Distinct Adipose Tissue Effects in Lean and Obese Female Mice	2021	Endocrinology	10.1210/endocr/bqab174	Irrelevant title/abstract
Anthropometry, physical activity, and the risk of pancreatic cancer in the European prospective investigation into cancer and nutrition	2006	Cancer Epidemiol Biomarkers Prev	10.1158/1055-9965.EPI-05-0800	Irrelevant title/abstract
[Efficacy of 1 384 cases of peritoneal carcinomatosis underwent cytoreductive surgery plus hyperthermic intraperitoneal chemotherapy]	2021	Zhonghua Wei Chang Wai Ke Za Zhi	10.3760/cma.j.cn.441530-20201110-00603	Irrelevant title/abstract
Editorial: Estrogen receptors in endocrine disorders	2023	Front Endocrinol (Lausanne)	10.3389/fendo.2023.1325371	Irrelevant title/abstract
Acute Gastric Dilation of the Post-Roux-en-Y Gastric Bypass Remnant Stomach: Image-Guided Surgery Approach	2021	J Laparoendosc Adv Surg Tech A	10.1089/lap.2020.0729	Irrelevant title/abstract
Body mass index and socioeconomic status measured in adolescence, country of origin, and the incidence of gastroesophageal adenocarcinoma in a cohort of 1 million men	2013	Cancer	10.1002/cncr.28241	Irrelevant title/abstract
Predictors of operative death after oesophagectomy for carcinoma	2005	Br J Surg	10.1002/bjs.5049	Irrelevant title/abstract
Evaluation of efficacy of pancreatic juice cytology for risk classification according to international consensus guidelines in patients with intraductal papillary mucinous neoplasm; a retrospective study	2019	Pancreatology	10.1016/j.pan.2019.02.013	Irrelevant title/abstract
Association of Low Muscle Mass and Low Muscle Radiodensity With Morbidity and Mortality for Colon Cancer Surgery	2020	JAMA Surg	10.1001/jamasurg.2020.2497	Irrelevant title/abstract
Elevated Venous Thromboembolism Risk Following Colectomy for IBD Is Equal to Those for Colorectal Cancer for Ninety Days After Surgery	2018	Dis Colon Rectum	10.1097/DCR.0000000000001036	Irrelevant title/abstract
Insights into the Role of PPARβ/δ in NAFLD	2018	Int J Mol Sci	10.3390/ijms19071893	Irrelevant title/abstract
Gene expression profiling in subcutaneous, visceral and epigastric adipose tissues of patients with extreme obesity	2014	Int J Obes (Lond)	10.1038/ijo.2013.152	Irrelevant title/abstract
Dietary Flavonoids as Cancer Chemopreventive Agents: An Updated Review of Human Studies	2019	Antioxidants (Basel)	10.3390/antiox8050137	Irrelevant title/abstract
Ginger nanoparticles mediated induction of Foxa2 prevents high-fat diet-induced insulin resistance	2022	Theranostics	10.7150/thno.62514	Irrelevant title/abstract
Lipidomics reveals a link between CYP1B1 and SCD1 in promoting obesity	2014	J Proteome Res	10.1021/pr500145n	Irrelevant title/abstract
Reproducibility of shear wave elastography (SWE) in patients with chronic liver disease	2017	PLoS One	10.1371/journal.pone.0185391	Irrelevant title/abstract
Colonic angiomyolipoma with a monotypic expression and a predominant epithelioid component	2005	J Clin Pathol	10.1136/jcp.2004.025130	Irrelevant title/abstract
Metabolic syndrome and gastrointestinal diseases	2007	J Gastroenterol	10.1007/s00535-007-2033-0	Irrelevant title/abstract
Blood DNA methylation and liver cancer in American Indians: evidence from the Strong Heart Study	2024	Cancer Causes Control	10.1007/s10552-023-01822-8	Irrelevant title/abstract
Metabolic and nutritional triggers associated with increased risk of liver complications in SARS-CoV-2	2022	World J Hepatol	10.4254/wjh.v14.i1.80	Irrelevant title/abstract
Impact of body mass index on postoperative outcomes in patients undergoing radical resection for hilar cholangiocarcinoma	2020	J Surg Oncol	10.1002/jso.26172	Irrelevant title/abstract
Social Support is Associated with Survival in Patients Diagnosed with Gastrointestinal Cancer	2022	J Gastrointest Cancer	10.1007/s12029-021-00741-8	Irrelevant title/abstract
Efficacy of postoperative anticoagulation therapy with enoxaparin for portal vein thrombosis after hepatic resection in patients with liver cancer	2014	Thromb Res	10.1016/j.thromres.2014.07.038	Irrelevant title/abstract
Association of Patient Age at Gastric Bypass Surgery With Long-term All-Cause and Cause-Specific Mortality	2016	JAMA Surg	10.1001/jamasurg.2015.5501	Irrelevant title/abstract
Obesity and Risk of Liver and Biliary Tract Cancer: Does Timing and Trajectory Matter?	2022	JNCI Cancer Spectr	10.1093/jncics/pkac057	Irrelevant title/abstract
Increased Serum Insulin Exposure Does Not Affect Age or Stage of Pancreatic Adenocarcinoma Diagnosis in Patients With Diabetes Mellitus	2016	Pancreas	10.1097/MPA.0000000000000439	Irrelevant title/abstract
Is obesity an independent risk factor for hepatocellular carcinoma in cirrhosis?	2002	Hepatology	10.1053/jhep.2002.33713	Irrelevant title/abstract
Myosteatosis predicts survival after surgery for periampullary cancer: a novel method using MRI	2018	HPB (Oxford)	10.1016/j.hpb.2018.02.378	Irrelevant title/abstract
Physical Activity in Older Cancer Survivors: What Role Do Multimorbidity and Perceived Disability Play?	2020	J Aging Phys Act	10.1123/japa.2019-0086	Irrelevant title/abstract
Weight loss at the first month of palliative chemotherapy predicts survival outcomes in patients with advanced gastric cancer	2016	Gastric Cancer	10.1007/s10120-015-0481-4	Irrelevant title/abstract
A systemic review and an updated meta-analysis: minimally invasive vs open pancreaticoduodenectomy	2017	Sci Rep	10.1038/s41598-017-02488-4	Irrelevant title/abstract
Laparoscopy-assisted distal gastrectomy for overweight patients in the Asian population	2009	Surg Today	10.1007/s00595-008-3829-0	Irrelevant title/abstract
Paediatric and adolescent Hodgkin lymphoma: information derived from diffuse organ uptake of 18 F-fluorodeoxyglucose on pre-treatment and on interim PET/CT	2016	Eur J Nucl Med Mol Imaging	10.1007/s00259-015-3280-6	Irrelevant title/abstract
High Incidence of Lymph-node Metastasis in a Pancreatic-cancer Patient-derived Orthotopic Xenograft (PDOX) NOG-Mouse Model	2022	Anticancer Res	10.21873/anticanres.15532	Irrelevant title/abstract
Assessment of familiality, obesity, and other risk factors for early age of cancer diagnosis in adenocarcinomas of the esophagus and gastroesophageal junction	2009	Am J Gastroenterol	10.1038/ajg.2009.241	Irrelevant title/abstract
Omental adipocytes enhance the invasiveness of gastric cancer cells by oleic acid-induced activation of the PI3K-Akt signaling pathway	2017	Int J Biochem Cell Biol	10.1016/j.biocel.2016.12.002	Irrelevant title/abstract
Well-leg compartment syndrome after laparoscopic low anterior resection for lower rectal cancer in the lithotomy position: A case report	2018	Asian J Endosc Surg	10.1111/ases.12410	Irrelevant title/abstract
The impact of 27-hydroxycholesterol on endometrial cancer proliferation	2018	Endocr Relat Cancer	10.1530/ERC-17-0449	Irrelevant title/abstract
Diabetes and cancer: Epidemiological and biological links	2020	World J Diabetes	10.4239/wjd.v11.i6.227	Irrelevant title/abstract
Fatty Acid Binding Protein 4 (FABP4) Overexpression in Intratumoral Hepatic Stellate Cells within Hepatocellular Carcinoma with Metabolic Risk Factors	2018	Am J Pathol	10.1016/j.ajpath.2018.01.012	Irrelevant title/abstract
Predictors reflecting the pathological severity of non-alcoholic fatty liver disease: comprehensive study of clinical and immunohistochemical findings in younger Asian patients	2007	J Gastroenterol Hepatol	10.1111/j.1440-1746.2006.04758.x	Irrelevant title/abstract
Image texture, low contrast liver lesion detectability and impact on dose: Deep learning algorithm compared to partial model-based iterative reconstruction	2021	Eur J Radiol	10.1016/j.ejrad.2021.109808	Irrelevant title/abstract
Current status of surgical treatment of gastric cancer in the era of minimally invasive surgery in China: Opportunity and challenge	2016	Int J Surg	10.1016/j.ijsu.2016.02.027	Irrelevant title/abstract
Histopathological examination of tissue resected during bariatric procedures - to be done or not to be done?	2017	Wideochir Inne Tech Maloinwazyjne	10.5114/wiitm.2017.67807	Irrelevant title/abstract
Differing risk factors for incisional and organ/space surgical site infections following abdominal colorectal surgery	2011	Dis Colon Rectum	10.1007/DCR.0b013e3182138d47	Irrelevant title/abstract
Incident Type 2 Diabetes Duration and Cancer Risk: A Prospective Study in Two US Cohorts	2021	J Natl Cancer Inst	10.1093/jnci/djaa141	Irrelevant title/abstract
Internal Hernia After Laparoscopic Gastric Bypass Without Preventive Closure of Mesenteric Defects: a Single Institution's Experience	2021	J Gastrointest Surg	10.1007/s11605-020-04761-w	Irrelevant title/abstract
Angiomyolipoma of the Liver without a Fat Component, Mimicking a Hepatocellular Carcinoma	2018	Korean J Gastroenterol	10.4166/kjg.2018.71.1.49	Irrelevant title/abstract
Fat replacement of the malignant pancreatic tissue after neoadjuvant therapy	2010	Int J Clin Oncol	10.1007/s10147-009-0001-9	Irrelevant title/abstract
Cigarette smoking, alcohol consumption and subsequent gastric cancer risk by subsite and histologic type	2002	Int J Cancer	10.1002/ijc.10649	Irrelevant title/abstract
Five-year outcomes of patients with type 2 diabetes who underwent laparoscopic adjustable gastric banding	2010	Surg Obes Relat Dis	10.1016/j.soard.2010.02.043	Irrelevant title/abstract
Analysis of early postoperative morbidity among patients with rectal cancer treated with and without neoadjuvant chemoradiotherapy	2007	Ann Surg Oncol	10.1245/s10434-006-9338-8	Irrelevant title/abstract
Downregulation of 15-PGDH enhances MASH-HCC development via fatty acid-induced T-cell exhaustion	2023	JHEP Rep	10.1016/j.jhepr.2023.100892	Irrelevant title/abstract
Visceral fat predominance is associated with non-alcoholic fatty liver disease in Japanese women with metabolic syndrome	2014	Hepatol Res	10.1111/hepr.12146	Irrelevant title/abstract
The Enhanced Liver Fibrosis test is associated with liver-related outcomes in postmenopausal women with risk factors for liver disease	2020	BMC Gastroenterol	10.1186/s12876-020-01251-w	Irrelevant title/abstract
Aspirin and other non-steroidal anti-inflammatory drugs and risk of colorectal cancer: a Danish cohort study	2009	Cancer Causes Control	10.1007/s10552-008-9286-7	Irrelevant title/abstract
Genetic association of ARID5B with the risk of colorectal cancer within Jammu and Kashmir, India	2021	Genes Genet Syst	10.1266/ggs.21-00010	Irrelevant title/abstract
Impact of GLIM Defined Malnutrition on Long Term Prognosis in Patients With Gastric Cancer After Gastrectomy	2022	Anticancer Res	10.21873/anticanres.15965	Irrelevant title/abstract
Effects of neoadjuvant chemoradiotherapy on postoperative morbidity and mortality associated with esophageal cancer	2015	Dis Esophagus	10.1111/dote.12207	Irrelevant title/abstract
Physical activity, obesity, and risk of colon and rectal cancer in a cohort of Swedish men	2006	Eur J Cancer	10.1016/j.ejca.2006.04.015	Irrelevant title/abstract
Remodelling of colorectal cancer cell signalling by microbiota and immunity in diabetes	2021	Endocr Relat Cancer	10.1530/ERC-20-0315	Irrelevant title/abstract
Aggressive hepatic angiomyolipoma in a child	2005	Pediatr Hematol Oncol	10.1080/08880010590896206	Irrelevant title/abstract
Skeletal muscle index is an independent predictor of early recurrence in non-obese colon cancer patients	2020	Langenbecks Arch Surg	10.1007/s00423-020-01901-3	Irrelevant title/abstract
FGF21-FGFR1 Coordinates Phospholipid Homeostasis, Lipid Droplet Function, and ER Stress in Obesity	2016	Endocrinology	10.1210/en.2016-1710	Irrelevant title/abstract
Laparoscopic and thoracoscopic Ivor Lewis esophagectomy after Roux-en-Y gastric bypass	2006	Ann Thorac Surg	10.1016/j.athoracsur.2006.02.065	Irrelevant title/abstract
Chronic sympathoexcitation through loss of Vav3, a Rac1 activator, results in divergent effects on metabolic syndrome and obesity depending on diet	2013	Cell Metab	10.1016/j.cmet.2013.07.001	Irrelevant title/abstract
Successful treatment of insulinoma by a single daily dose of octreotide in two elderly female patients	2006	Endocr J	10.1507/endocrj.53.79	Irrelevant title/abstract
Body Size Indicators and Risk of Gallbladder Cancer: Pooled Analysis of Individual-Level Data from 19 Prospective Cohort Studies	2017	Cancer Epidemiol Biomarkers Prev	10.1158/1055-9965.EPI-16-0796	Irrelevant title/abstract
Early outcome of thoracoscopic and hybrid esophagectomy: Propensity-matched comparative analysis	2016	Surgery	10.1016/j.surg.2015.08.019	Irrelevant title/abstract
Extrahepatic Diseases and NAFLD: The Triangular Relationship between NAFLD, Type 2-Diabetes and Dysbiosis	2016	Dig Dis	10.1159/000447276	Irrelevant title/abstract
Prospective investigation of body mass index, colorectal adenoma, and colorectal cancer in the prostate, lung, colorectal, and ovarian cancer screening trial	2013	J Clin Oncol	10.1200/JCO.2012.48.4691	Irrelevant title/abstract
Comparison of transabdominal wall specimen retrieval and natural orifice specimen extraction robotic surgery in the outcome of colorectal cancer treatment	2023	Front Surg	10.3389/fsurg.2023.1092128	Irrelevant title/abstract
Robotic-Assisted Surgery Improves the Quality of Total Mesorectal Excision for Rectal Cancer Compared to Laparoscopy: Results of a Case-Controlled Analysis	2016	World J Surg	10.1007/s00268-015-3303-2	Irrelevant title/abstract
Genome-Wide Gene-Diabetes and Gene-Obesity Interaction Scan in 8,255 Cases and 11,900 Controls from PanScan and PanC4 Consortia	2020	Cancer Epidemiol Biomarkers Prev	10.1158/1055-9965.EPI-20-0275	Irrelevant title/abstract
The Preoperative CT-Scan Can Help to Predict Postoperative Complications after Pancreatoduodenectomy	2015	Biomed Res Int	10.1155/2015/824525	Irrelevant title/abstract
Bioavailable insulin-like growth factor-I as mediator of racial disparity in obesity-relevant breast and colorectal cancer risk among postmenopausal women	2017	Menopause	10.1097/GME.0000000000000753	Irrelevant title/abstract
A brief report of the epidemiology of obesity in the inflammatory bowel disease population of Tayside, Scotland	2009	Obes Facts	10.1159/000262276	Irrelevant title/abstract
Sex and Ethnic Differences in the Association of Obesity With Risk of Hepatocellular Carcinoma	2016	Clin Gastroenterol Hepatol	10.1016/j.cgh.2015.09.015	Irrelevant title/abstract
Relation of cigarette smoking and alcohol use to colorectal adenomas by subsite: the self-defense forces health study	2004	Cancer Sci	10.1111/j.1349-7006.2004.tb03173.x	Irrelevant title/abstract
The prognostic value of preoperative inflammation-based prognostic scores and nutritional status for overall survival in resected patients with nonmetastatic Siewert type II/III adenocarcinoma of esophagogastric junction	2017	Medicine (Baltimore)	10.1097/MD.0000000000007647	Irrelevant title/abstract
An international multidisciplinary consensus statement on MAFLD and the risk of CVD	2023	Hepatol Int	10.1007/s12072-023-10543-8	Irrelevant title/abstract
Multi-Faceted Role of Cancer-Associated Adipocytes in Colorectal Cancer	2023	Biomedicines	10.3390/biomedicines11092401	Irrelevant title/abstract
Metabolic factors accelerate colorectal adenoma recurrence	2014	BMC Gastroenterol	10.1186/1471-230X-14-187	Irrelevant title/abstract
Placement of an arterial hepatic catheter after a major hepatectomy for colorectal liver metastases: is this safe?	2013	Eur J Surg Oncol	10.1016/j.ejso.2013.02.002	Irrelevant title/abstract
Risk factors for sporadic colorectal cancer in southern Chinese	2009	World J Gastroenterol	10.3748/wjg.15.2526	Irrelevant title/abstract
Joint Spatio-Temporal Shared Component Model with an Application in Iran Cancer Data	2018	Asian Pac J Cancer Prev	10.22034/APJCP.2018.19.6.1553	Irrelevant title/abstract
Assessment of alteration in liver (18)F-FDG uptake due to steatosis in lymphoma patients and its impact on the Deauville score	2018	Eur J Nucl Med Mol Imaging	10.1007/s00259-017-3914-y	Irrelevant title/abstract
Serum Wisteria floribunda agglutinin-positive Mac-2-binding protein levels predict the presence of fibrotic nonalcoholic steatohepatitis (NASH) and NASH cirrhosis	2018	PLoS One	10.1371/journal.pone.0202226	Irrelevant title/abstract
[Mortality attributable to high body mass index in Chinese people aged 15 or over, in 1990 and 2013]	2016	Zhonghua Yu Fang Yi Xue Za Zhi	10.3760/cma.j.issn.0253-9624.2016.09.006	Irrelevant title/abstract
Gender Differences in Factors Associated with Clinically Meaningful Weight Loss among Adults Who Were Overweight or Obese: A Population-Based Cohort Study	2021	Obes Facts	10.1159/000512294	Irrelevant title/abstract
Different markers of alcohol consumption, smoking and body mass index in relation to risk of pancreatic cancer. A prospective cohort study within the Malmö Preventive Project	2009	Pancreatology	10.1159/000212088	Irrelevant title/abstract
[Metabolic syndrome and cancer risk]	2022	Dtsch Med Wochenschr	10.1055/a-1868-9164	Irrelevant title/abstract
Laparoscopic vs open total colectomy: a case-matched comparative study	2005	Surg Endosc	10.1007/s00464-004-8806-0	Irrelevant title/abstract
The use of statins alone, or in combination with pioglitazone and other drugs, for the treatment of non-alcoholic fatty liver disease/non-alcoholic steatohepatitis and related cardiovascular risk. An Expert Panel Statement	2017	Metabolism	10.1016/j.metabol.2017.02.014	Irrelevant title/abstract
Long-term status and change of body fat distribution, and risk of colorectal cancer: a prospective cohort study	2016	Int J Epidemiol	10.1093/ije/dyv177	Irrelevant title/abstract
Analysis of the risk factors for osteoporosis and its prevalence after gastrectomy for gastric cancer in older patients: a prospective study	2023	Surg Today	10.1007/s00595-022-02581-w	Irrelevant title/abstract
Gastrointestinal cancers in Mississippi	2014	South Med J	10.1097/SMJ.0000000000000093	Irrelevant title/abstract
The Roles of Inflammation, Nutrient Availability and the Commensal Microbiota in Enteric Pathogen Infection	2015	Microbiol Spectr	10.1128/microbiolspec.MBP-0008-2014	Irrelevant title/abstract
New Insights into Orphan Nuclear Receptor SHP in Liver Cancer	2015	Nucl Receptor Res	10.11131/2015/101162	Irrelevant title/abstract
Colorectal squamous cell carcinoma: a rare tumor with poor prognosis	2015	Int J Colorectal Dis	10.1007/s00384-014-2058-9	Irrelevant title/abstract
Epidemiology and Clinical Outcomes of Metabolic (Dysfunction)-associated Fatty Liver Disease	2021	J Clin Transl Hepatol	10.14218/JCTH.2021.00201	Irrelevant title/abstract
Increase in the Prevalence of Atrophic Gastritis Among Adults Age 35 to 44 Years Old in Northern Sweden Between 1990 and 2009	2015	Clin Gastroenterol Hepatol	10.1016/j.cgh.2015.04.001	Irrelevant title/abstract
Occupational physical activity and risk of adenocarcinomas of the esophagus and stomach	2006	Int J Cancer	10.1002/ijc.21419	Irrelevant title/abstract
Pancreatic Ductal Adenocarcinoma is Spread to the Peripancreatic Soft Tissue in the Majority of Resected Cases, Rendering the AJCC T-Stage Protocol (7th Edition) Inapplicable and Insignificant: A Size-Based Staging System (pT1: ≤2, pT2: >2-≤4, pT3: >4 cm) is More Valid and Clinically Relevant	2016	Ann Surg Oncol	10.1245/s10434-016-5093-7	Irrelevant title/abstract
HIF-1α promotes the migration and invasion of cancer-associated fibroblasts by miR-210	2021	Aging Dis	10.14336/AD.2021.0315	Irrelevant title/abstract
Effect of muscle mass on toxicity and survival in patients with colon cancer undergoing adjuvant chemotherapy	2015	Support Care Cancer	10.1007/s00520-014-2418-6	Irrelevant title/abstract
Analysis of Preoperative Metabolic Risk Factors Affecting the Prognosis of Patients with Esophageal Squamous Cell Carcinoma: The Fujian Prospective Investigation of Cancer (FIESTA) Study	2017	EBioMedicine	10.1016/j.ebiom.2017.01.035	Irrelevant title/abstract
Synephrine and caffeine combination promotes cytotoxicity, DNA damage and transcriptional modulation of apoptosis-related genes in human HepG2 cells	2021	Mutat Res Genet Toxicol Environ Mutagen	10.1016/j.mrgentox.2021.503375	Irrelevant title/abstract
Mesenchymal stem cells maintain the stemness of colon cancer stem cells via interleukin-8/mitogen-activated protein kinase signaling pathway	2020	Exp Biol Med (Maywood)	10.1177/1535370220910690	Irrelevant title/abstract
Prevention of hepatitis C virus-related hepatocellular carcinoma	2004	Gastroenterology	10.1053/j.gastro.2004.09.044	Irrelevant title/abstract
A prospective trial evaluating the clinical performance of a novel surgical energy device in laparoscopic colon surgery	2015	Surg Endosc	10.1007/s00464-014-3783-4	Irrelevant title/abstract
Personality and the risk of cancer	2003	J Natl Cancer Inst	10.1093/jnci/95.11.799	Irrelevant title/abstract
Use of standardised assessment forms in referrals to hepatology outpatient services: implications for accurate triaging of patients with chronic hepatitis C	2013	Aust Health Rev	10.1071/AH12162	Irrelevant title/abstract
[Preliminary application and efficacy analysis of transumbilical single-incision plus one port robotic total mesorectal excision]	2021	Zhonghua Wei Chang Wai Ke Za Zhi	10.3760/cma.j.cn.441530-20191230-00530	Irrelevant title/abstract
Variants in hormone-related genes and the risk of biliary tract cancers and stones: a population-based study in China	2009	Carcinogenesis	10.1093/carcin/bgp024	Irrelevant title/abstract
Surgical outcomes in patients with hepatocellular carcinoma associated with metabolic syndrome	2015	World J Surg	10.1007/s00268-014-2828-0	Irrelevant title/abstract
Clinicopathologic features and prognosis of synchronous and metachronous multiple primary colorectal cancer	2021	Clin Transl Oncol	10.1007/s12094-020-02426-3	Irrelevant title/abstract
Association Between Risk Factors for Colorectal Cancer and Risk of Serrated Polyps and Conventional Adenomas	2018	Gastroenterology	10.1053/j.gastro.2018.04.019	Irrelevant title/abstract
Metabolic syndrome is associated with colorectal cancer in men	2010	Eur J Cancer	10.1016/j.ejca.2010.03.010	Irrelevant title/abstract
Dual promoter structure of mouse and human fatty acid translocase/CD36 genes and unique transcriptional activation by peroxisome proliferator-activated receptor alpha and gamma ligands	2002	J Biol Chem	10.1074/jbc.M110158200	Irrelevant title/abstract
Repositioning accuracy of a commercially available double-vacuum whole body immobilization system for stereotactic body radiation therapy	2004	Technol Cancer Res Treat	10.1177/153303460400300107	Irrelevant title/abstract
Different timing and risk factors of cause-specific pancreas graft loss after simultaneous pancreas kidney transplantation	2022	Sci Rep	10.1038/s41598-022-22321-x	Irrelevant title/abstract
A population-based survey of gastroesophageal reflux disease in a region with high prevalence of esophageal cancer in China	2019	Chin Med J (Engl)	10.1097/CM9.0000000000000275	Irrelevant title/abstract
Anti-colorectal cancer activity of macrostemonoside A mediated by reactive oxygen species	2013	Biochem Biophys Res Commun	10.1016/j.bbrc.2013.10.148	Irrelevant title/abstract
Cancer incidence and mortality after gastric bypass surgery	2009	Obesity (Silver Spring)	10.1038/oby.2008.610	Irrelevant title/abstract
The Impact of Obesity on Diabetes Onset and Neovascularization in Mouse Models of Metabolic Stress	2024	Int J Mol Sci	10.3390/ijms25021214	Irrelevant title/abstract
BMI and lymph node ratio may predict clinical outcomes of gastric cancer	2014	Future Oncol	10.2217/fon.13.188	Irrelevant title/abstract
The association of dietary quality with colorectal cancer among normal weight, overweight and obese men and women: a prospective longitudinal study in the USA	2017	BMJ Open	10.1136/bmjopen-2016-015619	Irrelevant title/abstract
Selection of Digestive Tract Reconstruction After Partial Gastric Sparing Surgery in Patients With Adenocarcinoma of the Esophagogastric Junction of cT(2)-T(3) Stage	2022	Front Surg	10.3389/fsurg.2022.899836	Irrelevant title/abstract
Preoperative prediction of early recurrence of HBV-related hepatocellular carcinoma (≤5 cm) by visceral adipose tissue index	2023	Front Surg	10.3389/fsurg.2022.985168	Irrelevant title/abstract
Role of the CTRP family in tumor development and progression	2021	Oncol Lett	10.3892/ol.2021.12984	Irrelevant title/abstract
Epithelioid angiomyolipoma of the liver: CT and MRI features	2013	Abdom Imaging	10.1007/s00261-012-9911-5	Irrelevant title/abstract
Changes of Body Mass Index and Body Shape in relation to risk of Gastric Cancer: A population-based case-control study	2021	J Cancer	10.7150/jca.56149	Irrelevant title/abstract
Comparison of single-incision laparoscopic high anterior resection with standard laparoscopic high anterior resection	2013	Colorectal Dis	10.1111/j.1463-1318.2012.03178.x	Irrelevant title/abstract
Extensive metabolic disorders are present in APC(min) tumorigenesis mice	2016	Mol Cell Endocrinol	10.1016/j.mce.2016.03.004	Irrelevant title/abstract
GSTP1 polymorphisms and gastric cancer in a high-risk Chinese population	2001	Cancer Causes Control	10.1023/a:1011261602940	Irrelevant title/abstract
Body mass index and additional risk factors for cancer in adults with cystic fibrosis	2022	Cancer Causes Control	10.1007/s10552-022-01635-1	Irrelevant title/abstract
Chylothorax as a Risk Factor for Thrombosis in Adults: A Proof-of-Concept Study	2018	Ann Thorac Surg	10.1016/j.athoracsur.2017.11.011	Irrelevant title/abstract
Short-chain dehydrogenases/reductases (SDR): the 2002 update	2003	Chem Biol Interact	10.1016/s0009-2797(02)00164-3	Irrelevant title/abstract
Preventing unintended consequences of quality measurement	2011	Arch Surg	10.1001/archsurg.2011.225	Irrelevant title/abstract
[Hepatic epithelioid angiomyolipoma/PEComa and focal nodular hyperplasia in a patient with a previous history of cutaneous melanoma]	2019	Rev Esp Patol	10.1016/j.patol.2018.05.001	Irrelevant title/abstract
Energy balance and cancer: the role of insulin and insulin-like growth factor-I	2001	Proc Nutr Soc	10.1079/pns200070	Irrelevant title/abstract
Vitamin D receptor gene polymorphisms, dietary promotion of insulin resistance, and colon and rectal cancer	2006	Nutr Cancer	10.1207/s15327914nc5501_5	Irrelevant title/abstract
Leptin promotes the myofibroblastic phenotype in hepatic stellate cells by activating the hedgehog pathway	2010	J Biol Chem	10.1074/jbc.M110.168542	Irrelevant title/abstract
Epidemiology of hepatocellular carcinoma: consider the population	2013	J Clin Gastroenterol	10.1097/MCG.0b013e3182872f29	Irrelevant title/abstract
Association between Elevated Plasma Vitamin B12 and Short-Term Mortality in Elderly Patients Hospitalized in an Internal Medicine Unit	2023	Int J Clin Pract	10.1155/2023/6652671	Irrelevant title/abstract
Spiral CT of colon cancer: imaging features and role in management	2000	Radiographics	10.1148/radiographics.20.2.g00mc14419	Irrelevant title/abstract
The prevalence of hemorrhoids in adults	2012	Int J Colorectal Dis	10.1007/s00384-011-1316-3	Irrelevant title/abstract
A new risk stratification strategy for fatty liver disease by incorporating MAFLD and fibrosis score in a large US population	2022	Hepatol Int	10.1007/s12072-022-10362-3	Irrelevant title/abstract
Prophylactic respiratory management after liver resection with bilevel positive airway pressure ventilation: Report of three cases	2009	Surg Today	10.1007/s00595-008-3815-6	Irrelevant title/abstract
Residual pancreatic function after pancreaticoduodenectomy is better preserved with pancreaticojejunostomy than pancreaticogastrostomy: A long-term analysis	2019	Pancreatology	10.1016/j.pan.2019.04.004	Irrelevant title/abstract
Colonoscopy Insertion in Patients with Gastrectomy: Does Position Impact Cecal Intubation Time?	2022	Dig Dis Sci	10.1007/s10620-021-07325-3	Irrelevant title/abstract
Acinar-to-Ductal Metaplasia (ADM): On the Road to Pancreatic Intraepithelial Neoplasia (PanIN) and Pancreatic Cancer	2023	Int J Mol Sci	10.3390/ijms24129946	Irrelevant title/abstract
Analysis of Body Mass Index and Mortality in Patients With Colorectal Cancer Using Causal Diagrams	2016	JAMA Oncol	10.1001/jamaoncol.2016.0732	Irrelevant title/abstract
Non-Alcoholic Fatty Liver Disease and Extra-Hepatic Cancers	2016	Int J Mol Sci	10.3390/ijms17050717	Irrelevant title/abstract
Transjugular biopsy of a liver focal lesion in an obese patient using cone-beam computed tomography guidance	2021	Radiography (Lond)	10.1016/j.radi.2020.10.009	Irrelevant title/abstract
Ability of minimally invasive surgery to decrease incisional surgical site infection occurrence in patients with colorectal cancer and other gastroenterological malignancies	2023	Front Surg	10.3389/fsurg.2023.1150460	Irrelevant title/abstract
Effect of Oral Nutritional Supplements on Patients with Esophageal Cancer During Radiotherapy	2023	Cancer Biother Radiopharm	10.1089/cbr.2020.3888	Irrelevant title/abstract
Meat-related mutagens and pancreatic cancer: null results from a clinic-based case-control study	2013	Cancer Epidemiol Biomarkers Prev	10.1158/1055-9965.EPI-13-0343	Irrelevant title/abstract
Body weight loss and glycemic control on the outcomes of patients with NAFLD. The role of new antidiabetic agents	2023	Ann Hepatol	10.1016/j.aohep.2022.100751	Irrelevant title/abstract
Metabolic syndrome and risk of esophageal adenocarcinoma in elderly patients in the United States: An analysis of SEER-Medicare data	2017	Cancer	10.1002/cncr.30365	Irrelevant title/abstract
Exercise and resistance to neoplasia	1998	Can J Physiol Pharmacol	10.1139/cjpp-76-5-581	Irrelevant title/abstract
Immunosuppression overcomes insulin- and vector-specific immune responses that limit efficacy of AAV2/8-mediated insulin gene therapy in NOD mice	2019	Gene Ther	10.1038/s41434-018-0052-5	Irrelevant title/abstract
Diabetic ketoacidosis in a case of pheochromocytoma	2001	Diabetes Res Clin Pract	10.1016/s0168-8227(01)00261-3	Irrelevant title/abstract
Leptin and insulin down-regulate angiopoietin-like protein 3, a plasma triglyceride-increasing factor	2004	Biochem Biophys Res Commun	10.1016/j.bbrc.2004.08.024	Irrelevant title/abstract
Transcriptional Noise and Somatic Mutations in the Aging Pancreas	2017	Cell Metab	10.1016/j.cmet.2017.11.009	Irrelevant title/abstract
IGF1 dependence of dietary energy balance effects on murine Met1 mammary tumor progression, epithelial-to-mesenchymal transition, and chemokine expression	2013	Endocr Relat Cancer	10.1530/ERC-12-0329	Irrelevant title/abstract
Body region-specific 3D age-scaling functions for scaling whole-body computed tomography anatomy for pediatric late effects studies	2022	Biomed Phys Eng Express	10.1088/2057-1976/ac3f4e	Irrelevant title/abstract
Metabolic effects of prolactin and the role of dopamine agonists: A review	2022	Front Endocrinol (Lausanne)	10.3389/fendo.2022.1002320	Irrelevant title/abstract
Disparities by Age, Sex, Tumor Stage, Diagnosis Path, and Area-level Socioeconomic Status in Survival Time for Major Cancers: Results from the Busan Cancer Registry	2017	J Korean Med Sci	10.3346/jkms.2017.32.12.1974	Irrelevant title/abstract
Healthy lifestyle index and risk of pancreatic cancer in the Women's Health Initiative	2022	Cancer Causes Control	10.1007/s10552-022-01558-x	Irrelevant title/abstract
Beta-cell function and insulin resistance evaluated by HOMA in pancreatic cancer subjects with varying degrees of glucose intolerance	2005	Pancreatology	10.1159/000085276	Irrelevant title/abstract
Heat Shock Protein 90 Alpha, Lass B Member 1: a Key Regulative Gene of Monitoring Duodenal Tumor for Obesity Induced by High-Fat Diet	2017	Clin Lab	10.7754/Clin.Lab.2017.170214	Irrelevant title/abstract
Body mass index and risk of second obesity-associated cancers after colorectal cancer: a pooled analysis of prospective cohort studies	2014	J Clin Oncol	10.1200/JCO.2014.56.8444	Irrelevant title/abstract
Liraglutide safety and efficacy in patients with non-alcoholic steatohepatitis (LEAN): a multicentre, double-blind, randomised, placebo-controlled phase 2 study	2016	Lancet	10.1016/S0140-6736(15)00803-X	Irrelevant title/abstract
Adult height, body mass index change, and body shape change in relation to esophageal squamous cell carcinoma risk: A population-based case-control study in China	2019	Cancer Med	10.1002/cam4.2444	Irrelevant title/abstract
Fistula Risk Score for Auditing Pancreatoduodenectomy: The Auditing-FRS	2023	Ann Surg	10.1097/SLA.0000000000005532	Irrelevant title/abstract
Short- and long-term impact of body mass index on laparoscopic rectal cancer surgery	2013	Colorectal Dis	10.1111/codi.12026	Irrelevant title/abstract
Nonalcoholic Fatty Liver Disease-Related Hepatocellular Carcinoma: A Problem of Growing Magnitude	2015	Semin Liver Dis	10.1055/s-0035-1562949	Irrelevant title/abstract
Association between FTO gene polymorphism (rs9939609 T/A) and cancer risk: a meta-analysis	2017	Eur J Cancer Care (Engl)	10.1111/ecc.12464	Irrelevant title/abstract
Rhododendrol, a reductive metabolite of raspberry ketone, suppresses the differentiation of 3T3‑L1 cells into adipocytes	2023	Mol Med Rep	10.3892/mmr.2023.12938	Irrelevant title/abstract
Quantification of diacylglycerol molecular species in biological samples by electrospray ionization mass spectrometry after one-step derivatization	2007	Anal Chem	10.1021/ac0615910	Irrelevant title/abstract
Effect of neoadjuvant treatment combined with radical gastrectomy on postoperative complications and prognosis of gastric cancer patients	2021	Scand J Gastroenterol	10.1080/00365521.2021.1966092	Irrelevant title/abstract
Predictive value of peritoneal cancer index for survival in patients with mucinous peritoneal malignancies treated with cytoreductive surgery and hyperthermic intraperitoneal chemotherapy: a single centre experience	2018	Int J Hyperthermia	10.1080/02656736.2017.1351627	Irrelevant title/abstract
TRIM24 suppresses development of spontaneous hepatic lipid accumulation and hepatocellular carcinoma in mice	2015	J Hepatol	10.1016/j.jhep.2014.09.026	Irrelevant title/abstract
Incidence of Diabetes Mellitus, Cardiovascular Diseases, and Cancer in Patients Undergoing Malabsorptive Surgery (Biliopancreatic Diversion and Biliointestinal Bypass) vs Medical Treatment	2019	Obes Surg	10.1007/s11695-018-3601-5	Irrelevant title/abstract
[Clinical features and prognosis of patients with first-episode liver metastasis of different molecular subtypes of breast cancer]	2016	Zhonghua Gan Zang Bing Za Zhi	10.3760/cma.j.issn.1007-3418.2016.06.006	Irrelevant title/abstract
Home enteral nutrition for patients with esophageal cancer undergoing esophagectomy: A systematic review and meta-analysis	2022	Front Nutr	10.3389/fnut.2022.895422	Irrelevant title/abstract
Predictors for neoplastic progression in patients with Barrett's Esophagus: a prospective cohort study	2011	Am J Gastroenterol	10.1038/ajg.2011.153	Irrelevant title/abstract
Dietary modulation of gut microbiota in patients with colorectal cancer undergoing surgery: A review	2022	Int J Surg	10.1016/j.ijsu.2022.106751	Irrelevant title/abstract
Insulin-Leptin Axis, Cardiometabolic Risk and Oxidative Stress in Elderly with Metabolic Syndrome	2018	Exp Clin Endocrinol Diabetes	10.1055/s-0043-123825	Irrelevant title/abstract
Peritoneal Dissemination Requires an Sp1-Dependent CXCR4/CXCL12 Signaling Axis and Extracellular Matrix-Directed Spheroid Formation	2016	Cancer Res	10.1158/0008-5472.CAN-15-1563	Irrelevant title/abstract
Evaluation of Serum Cystatin C as an Early Biomarker of Acute Kidney Injury in Patients with Acute Pancreatitis	2020	Indian J Crit Care Med	10.5005/jp-journals-10071-23572	Irrelevant title/abstract
Single-port laparoscopy in colorectal surgery	2008	Colorectal Dis	10.1111/j.1463-1318.2008.01660.x	Irrelevant title/abstract
The obesity paradox in patients with colorectal cancer: a systematic review and meta-analysis	2022	Nutr Rev	10.1093/nutrit/nuac005	Irrelevant title/abstract
Impact of baseline body mass index on the outcomes of patients with neuroendocrine neoplasms	2022	J Endocrinol Invest	10.1007/s40618-022-01805-7	Irrelevant title/abstract
Control of diabetic hyperglycaemia and insulin resistance through TSC22D4	2016	Nat Commun	10.1038/ncomms13267	Irrelevant title/abstract
Efficacy of the Short-Term versus Long-Term Administration of Antimicrobial Prophylaxis in Gastric Cancer Surgery: A Meta-Analysis of Randomized Controlled Trials	2022	Surg Infect (Larchmt)	10.1089/sur.2022.179	Irrelevant title/abstract
Prevalence of serrated polyposis syndrome in an FIT-based colorectal cancer screening cohort in Italy	2017	Gut	10.1136/gutjnl-2016-313063	Irrelevant title/abstract
Paternal high-fat diet consumption induces common changes in the transcriptomes of retroperitoneal adipose and pancreatic islet tissues in female rat offspring	2014	FASEB J	10.1096/fj.13-244046	Irrelevant title/abstract
New therapeutic target for metabolic syndrome: PPARdelta	2007	Endocr J	10.1507/endocrj.kr-99	Irrelevant title/abstract
Preferential Mobilization of Colonic Hepatic Flexure Facilitates Pancreaticoduodenectomy Procedures	2021	Surg Laparosc Endosc Percutan Tech	10.1097/SLE.0000000000001026	Irrelevant title/abstract
Malignant paraganglioma of the rectum: the first case report and a review of the literature	2013	World J Gastroenterol	10.3748/wjg.v19.i44.8151	Irrelevant title/abstract
Prediction of surgical difficulty in minimally invasive surgery for rectal cancer by use of MRI pelvimetry	2020	BJS Open	10.1002/bjs5.50292	Irrelevant title/abstract
Colorectal polypectomy and risk of colorectal cancer by subsite: the Fukuoka Colorectal Cancer study	2007	Jpn J Clin Oncol	10.1093/jjco/hym065	Irrelevant title/abstract
Tumour seeding as a result of intraperitoneal perforation during transurethral resection of non-muscle invasive bladder cancer	2014	BMJ Case Rep	10.1136/bcr-2014-206631	Irrelevant title/abstract
Obesity and colorectal cancer risk: the role of oxidative stress	2014	Gut	10.1136/gutjnl-2013-305561	Irrelevant title/abstract
Value of body mass index in the detection of severe malnutrition: influence of the pathology and changes in anthropometric parameters	2004	Clin Nutr	10.1016/j.clnu.2003.10.003	Irrelevant title/abstract
Laparoscopic pancreatoduodenectomy after laparoscopic gastric bypass	2011	Surg Obes Relat Dis	10.1016/j.soard.2010.06.002	Irrelevant title/abstract
Short-term and long-term outcomes of single-incision versus multi-incision laparoscopic resection for colorectal cancer: a propensity-score-matched analysis of 214 cases	2016	Surg Endosc	10.1007/s00464-015-4371-y	Irrelevant title/abstract
Review article: the changing epidemiology of hepatocellular carcinoma in Canada	2005	Aliment Pharmacol Ther	10.1111/j.1365-2036.2005.02504.x	Irrelevant title/abstract
Study of risk factors for gastric cancer by populational databases analysis	2013	World J Gastroenterol	10.3748/wjg.v19.i48.9383	Irrelevant title/abstract
Equivalent Survival between Gastric Large-Cell Neuroendocrine Carcinoma and Gastric Small-Cell Neuroendocrine Carcinoma	2023	J Clin Med	10.3390/jcm12186039	Irrelevant title/abstract
Association between daily aspirin therapy and risk of hepatocellular carcinoma according to metabolic risk factor burden in non-cirrhotic patients with chronic hepatitis B	2023	Aliment Pharmacol Ther	10.1111/apt.17643	Irrelevant title/abstract
Sarcopenia in an overweight or obese patient is an adverse prognostic factor in pancreatic cancer	2009	Clin Cancer Res	10.1158/1078-0432.CCR-09-1525	Irrelevant title/abstract
Human Adipose Tissue-Derived Stromal Cells Attenuate the Multiple Organ Injuries Induced by Sepsis and Mechanical Ventilation in Mice	2019	Inflammation	10.1007/s10753-018-0905-5	Irrelevant title/abstract
Postoperative morbidity and mortality in patients with diabetes after colorectal surgery with an enhanced recovery program: A monocentric retrospective study	2023	J Visc Surg	10.1016/j.jviscsurg.2022.11.001	Irrelevant title/abstract
Multi-omic phenotyping reveals host-microbe responses to bariatric surgery, glycaemic control and obesity	2022	Commun Med (Lond)	10.1038/s43856-022-00185-6	Irrelevant title/abstract
Reliable Surgical Techniques for Lymphadenectomy Along the Left Recurrent Laryngeal Nerve During Thoracoscopic Esophagectomy in the Prone Position	2017	Ann Surg Oncol	10.1245/s10434-016-5749-3	Irrelevant title/abstract
The body mass index increases the genetic risk scores' ability to predict risk of hepatic damage in European adolescents: The HELENA study	2023	Eur J Clin Invest	10.1111/eci.14081	Irrelevant title/abstract
Ahnak deficiency attenuates high-fat diet-induced fatty liver in mice through FGF21 induction	2021	Exp Mol Med	10.1038/s12276-021-00573-3	Irrelevant title/abstract
Detection of lipid in abdominal tissues with opposed-phase gradient-echo images at 1.5 T: techniques and diagnostic importance	1998	Radiographics	10.1148/radiographics.18.6.9821195	Irrelevant title/abstract
The negative association between skeletal muscle and fat mass wasting caused by oesophagectomy in patients with oesophageal squamous cell carcinoma	2022	Eur J Cardiothorac Surg	10.1093/ejcts/ezab377	Irrelevant title/abstract
Dysregulated autophagy: A key player in the pathophysiology of type 2 diabetes and its complications	2023	Biochim Biophys Acta Mol Basis Dis	10.1016/j.bbadis.2023.166666	Irrelevant title/abstract
Obesity is an independent risk factor for hepatocellular carcinoma development in chronic hepatitis C patients	2008	Clin Gastroenterol Hepatol	10.1016/j.cgh.2008.02.012	Irrelevant title/abstract
Colonic cribriform carcinoma, a morphologic pattern associated with low survival	2015	Int J Surg Pathol	10.1177/1066896914542125	Irrelevant title/abstract
The prognostic significance of the advanced lung cancer inflammation index in patients with unresectable metastatic colorectal cancer: a retrospective study	2019	BMC Cancer	10.1186/s12885-019-5468-9	Irrelevant title/abstract
Enhanced gastrointestinal expression of cytosolic malic enzyme (ME1) induces intestinal and liver lipogenic gene expression and intestinal cell proliferation in mice	2014	PLoS One	10.1371/journal.pone.0113058	Irrelevant title/abstract
The future of bariatric surgery research: A worldwide mapping of registered trials	2022	Obes Rev	10.1111/obr.13433	Irrelevant title/abstract
Testosterone and oestradiol in relation to tobacco smoking, body mass index, energy consumption and nutrient intake among adult men	2001	Eur J Cancer Prev	10.1097/00008469-200106000-00012	Irrelevant title/abstract
The implication of adiponectin and resistin in gastrointestinal diseases	2011	Cytokine Growth Factor Rev	10.1016/j.cytogfr.2011.04.002	Irrelevant title/abstract
Fat luck: three siblings requiring liver transplantation for nonalcoholic steatohepatitis	2008	Transpl Int	10.1111/j.1432-2277.2007.00586.x	Irrelevant title/abstract
[truncated: 14,448 more rows]
