# Supplementary material for: Association of overweight/obesity and digestive system cancers: A meta-analysis and trial sequential analysis of prospective cohort studies
Source: PLoS One. 2025 Apr 1;20(4):e0318256. doi: 10.1371/journal.pone.0318256 (PMC11960891; doi:10.1371/journal.pone.0318256)
Supplement: S2 Data — (XLSX) [file pone.0318256.s006.xlsx]

## Sheet: Pancreatic cancer
Overweight
Total
Study ID	Publication year	RR	Lci	Uci	lnrr	se
DOI: 10.3390/cancers13051036	2021	1.30	0.87	1.94	0.262364	0.204579
DOI: 10.1002/ijc.23719	2008	1.06	0.90	1.24	0.0582689	0.081753
DOI: 10.1002/ijc.23719	2008	1.35	1.05	1.74	0.300105	0.128851
DOI: 10.1007/s10552-006-0023-9	2006	0.95	0.82	1.12	-0.0512933	0.0795356
DOI: 10.1002/oby.23550	2022	1.05	0.89	1.24	0.0487902	0.0846034
DOI: 10.1002/ijc.21354	2006	0.58	0.24	1.34	-0.544727	0.438721
DOI: 10.1002/ijc.21354	2006	1.40	0.71	2.74	0.336472	0.344502
DOI: 10.1093/aje/kwm361	2008	1.24	1.03	1.49	0.215111	0.0941881
DOI: 10.3945/ajcn.113.058123	2013	1.13	1.00	1.29	0.122218	0.0649597
DOI: 10.1007/s10552-010-9603-9	2010	1.11	0.54	2.27	0.10436	0.366318
DOI: 10.1007/s10552-010-9603-9	2010	1.30	0.43	3.9	0.262364	0.562486
DOI: 10.1007/s10552-010-9558-x	2010	1.13	1.03	1.23	0.122218	0.0452692
DOI: 10.1038/sj.bjc.6602868	2005	1.25	0.84	1.86	0.223144	0.202788
DOI: 10.1038/s41416-018-0240-5	2018	1.18	0.92	1.51	0.165514	0.126401
DOI: 10.1159/000212088	2009	0.83	0.60	1.16	-0.18633	0.168175
DOI: 10.1038/sj.bjc.6602819	2005	1.29	0.73	2.27	0.254642	0.289411
DOI: 10.1038/sj.bjc.6602819	2005	0.87	0.49	1.53	-0.139262	0.290464
DOI: 10.1002/cam4.1959	2019	1.25	1.16	1.35	0.223144	0.038695
Men
Study ID	Publication year	RR	Lci	Uci	lnrr	se
DOI: 10.1002/ijc.23719	2008	1.06	0.90	1.24	0.0582689	0.081753
DOI: 10.1007/s10552-006-0023-9	2006	0.95	0.82	1.12	-0.0512933	0.0795356
DOI: 10.1002/ijc.21354	2006	0.58	0.24	1.34	-0.544727	0.438721
DOI: 10.1093/aje/kwm361	2008	1.21	0.96	1.52	0.19062	0.117228
DOI: 10.1007/s10552-010-9603-9	2010	1.11	0.54	2.27	0.10436	0.366318
DOI: 10.1007/s10552-010-9558-x	2010	1.11	0.99	1.25	0.10436	0.0594882
DOI: 10.1038/sj.bjc.6602868	2005	1.06	0.62	1.82	0.0582689	0.274712
DOI: 10.1038/sj.bjc.6602819	2005	1.29	0.73	2.27	0.254642	0.289411
Women
Study ID	Publication year	RR	Lci	Uci	lnrr	se
DOI: 10.3390/cancers13051036	2021	1.30	0.87	1.94	0.262364	0.204579
DOI: 10.1002/ijc.23719	2008	1.35	1.05	1.74	0.300105	0.128851
DOI: 10.1002/ijc.21354	2006	1.40	0.71	2.74	0.336472	0.344502
DOI: 10.1093/aje/kwm361	2008	1.31	0.96	1.77	0.270027	0.156072
DOI: 10.1007/s10552-010-9603-9	2010	1.30	0.43	3.9	0.262364	0.562486
DOI: 10.1007/s10552-010-9558-x	2010	1.15	0.99	1.34	0.139762	0.0772245
DOI: 10.1038/sj.bjc.6602868	2005	1.57	0.87	2.81	0.451076	0.299094
DOI: 10.1038/s41416-018-0240-5	2018	1.18	0.92	1.51	0.165514	0.126401
DOI: 10.1038/sj.bjc.6602819	2005	0.87	0.49	1.53	-0.139262	0.290464
DOI: 10.1002/cam4.1959	2019	1.25	1.16	1.35	0.223144	0.038695
Obesity
Total
Study ID	Publication year	RR	Lci	Uci	lnrr	se
DOI: 10.3390/cancers13051036	2021	1.62	0.96	2.74	0.482426	0.267546
DOI: 10.1200/JCO.2005.11.726	2005	1.04	0.39	2.81	0.0392207	0.503774
DOI: 10.1002/ijc.30187	2016	0.90	0.49	1.65	-0.105361	0.309726
DOI: 10.1002/ijc.23719	2008	1.34	0.75	2.38	0.29267	0.294587
DOI: 10.1002/ijc.23719	2008	1.80	1.14	2.86	0.587787	0.234641
DOI: 10.1007/s10552-006-0023-9	2006	1.16	0.87	1.53	0.14842	0.144013
DOI: 10.1002/oby.23550	2022	1.12	0.84	1.50	0.113329	0.147913
DOI: 10.3945/ajcn.113.058123	2013	1.22	1.02	1.47	0.198851	0.0932295
DOI: 10.1038/sj.bjc.6602868	2005	1.81	1.04	3.15	0.593327	0.282699
DOI: 10.1038/s41416-018-0240-5	2018	1.19	0.79	1.79	0.173953	0.208658
DOI: 10.1159/000212088	2009	1.38	0.83	2.28	0.322083	0.257782
DOI: 10.1002/cam4.1959	2019	1.28	1.10	1.48	0.24686	0.0756969
Men
Study ID	Publication year	RR	Lci	Uci	lnrr	se
DOI: 10.1200/JCO.2005.11.726	2005	1.04	0.39	2.81	0.0392207	0.503774
DOI: 10.1002/ijc.23719	2008	1.34	0.75	2.38	0.29267	0.294587
DOI: 10.1007/s10552-006-0023-9	2006	1.16	0.87	1.53	0.14842	0.144013
DOI: 10.1038/sj.bjc.6602868	2005	2.08	1.02	4.25	0.732368	0.36406
Women
Study ID	Publication year	RR	Lci	Uci	lnrr	se
DOI: 10.3390/cancers13051036	2021	1.62	0.96	2.74	0.482426	0.267546
DOI: 10.1002/ijc.30187	2016	0.90	0.49	1.65	-0.105361	0.309726
DOI: 10.1002/ijc.23719	2008	1.80	1.14	2.86	0.587787	0.234641
DOI: 10.1038/sj.bjc.6602868	2005	1.48	0.60	3.62	0.392042	0.458495
DOI: 10.1038/s41416-018-0240-5	2018	1.19	0.79	1.79	0.173953	0.208658
DOI: 10.1002/cam4.1959	2019	1.28	1.10	1.48	0.24686	0.0756969

## Sheet: Gastric cancer
Overweight
Total
Study ID	Publication year	RR	Lci	Uci	lnrr	se
DOI: 10.1002/ijc.23719	2008	1.09	1.02	1.16	0.0861777	0.0328106
DOI: 10.1002/ijc.23719	2008	0.94	0.84	1.05	-0.0618754	0.0569244
DOI: 10.1111/cas.15805	2023	0.96	0.9	1.03	-0.040822	0.0344182
DOI: 10.1007/s10552-006-0023-9	2006	0.87	0.77	0.97	-0.139262	0.0589045
DOI: 10.4143/crt.2021.130	2022	1.027	0.985	1.072	0.0266419	0.0215918
DOI: 10.1002/ijc.21354	2006	1.36	0.75	2.57	0.307485	0.314181
DOI: 10.1002/ijc.21354	2006	0.53	0.22	1.18	-0.634878	0.42848
DOI: 10.1371/journal.pone.0260826	2022	1.09	0.92	1.30	0.0861777	0.0882005
DOI: 10.1007/s10552-010-9603-9	2010	0.96	0.44	2.10	-0.040822	0.398704
DOI: 10.1007/s10552-010-9603-9	2010	1.38	0.42	4.53	0.322083	0.606689
DOI: 10.1038/sj.bjc.6602819	2005	1.04	0.73	1.47	0.0392207	0.178565
DOI: 10.1038/sj.bjc.6602819	2005	0.78	0.51	1.20	-0.248461	0.218282
DOI: 10.1002/cam4.1959	2019	1.05	1.02	1.08	0.0487902	0.0145812
Men
Study ID	Publication year	RR	Lci	Uci	lnrr	se
DOI: 10.1002/ijc.23719	2008	1.09	1.02	1.16	0.0861777	0.0328106
DOI: 10.1007/s10552-006-0023-9	2006	0.87	0.77	0.97	-0.139262	0.0589045
DOI: 10.1002/ijc.21354	2006	1.36	0.75	2.57	0.307485	0.314181
DOI: 10.1371/journal.pone.0260826	2022	1.11	0.89	1.38	0.10436	0.111892
DOI: 10.1007/s10552-010-9603-9	2010	0.96	0.44	2.10	-0.040822	0.398704
DOI: 10.1038/sj.bjc.6602819	2005	1.04	0.73	1.47	0.0392207	0.178565
Women
Study ID	Publication year	RR	Lci	Uci	lnrr	se
DOI: 10.1002/ijc.23719	2008	0.94	0.84	1.05	-0.0618754	0.0569244
DOI: 10.1002/ijc.21354	2006	0.53	0.22	1.18	-0.634878	0.42848
DOI: 10.1371/journal.pone.0260826	2022	1.09	0.81	1.48	0.0861777	0.153766
DOI: 10.1007/s10552-010-9603-9	2010	1.38	0.42	4.53	0.322083	0.606689
DOI: 10.1038/sj.bjc.6602819	2005	0.78	0.51	1.20	-0.248461	0.218282
DOI: 10.1002/cam4.1959	2019	1.05	1.02	1.08	0.0487902	0.0145812
Obesity
Total
Study ID	Publication year	RR	Lci	Uci	lnrr	se
DOI: 10.1200/JCO.2005.11.726	2005	1.25	0.96	1.63	0.223144	0.135052
DOI: 10.1111/cas.15805	2023	1.05	0.88	1.25	0.0487902	0.0895349
DOI: 10.1002/ijc.30187	2016	1.13	0.74	1.74	0.122218	0.21811
DOI: 10.1002/ijc.20529	2005	0.79	0.29	2.17	-0.235722	0.513419
DOI: 10.1002/ijc.20529	2005	1.13	0.53	2.41	0.122218	0.386353
DOI: 10.1002/ijc.23719	2008	1.31	1.05	1.64	0.270027	0.113752
DOI: 10.1002/ijc.23719	2008	0.84	0.64	1.11	-0.174353	0.140471
DOI: 10.1007/s10552-006-0023-9	2006	0.83	0.66	1.05	-0.18633	0.118445
DOI: 10.4143/crt.2021.130	2022	0.985	0.881	1.100	-0.0151136	0.0566347
DOI: 10.1371/journal.pone.0260826	2022	1.94	1.26	2.97	0.662688	0.218737
DOI: 10.1002/cam4.1959	2019	1.03	0.96	1.10	0.0295588	0.0347276
Men
Study ID	Publication year	RR	Lci	Uci	lnrr	se
DOI: 10.1200/JCO.2005.11.726	2005	1.25	0.96	1.63	0.223144	0.135052
DOI: 10.1002/ijc.20529	2005	1.13	0.53	2.41	0.122218	0.386353
DOI: 10.1002/ijc.23719	2008	1.31	1.05	1.64	0.270027	0.113752
DOI: 10.1007/s10552-006-0023-9	2006	0.83	0.66	1.05	-0.18633	0.118445
DOI: 10.1371/journal.pone.0260826	2022	1.79	1.02	3.13	0.582216	0.286028
Women
Study ID	Publication year	RR	Lci	Uci	lnrr	se
DOI: 10.1002/ijc.30187	2016	1.13	0.74	1.74	0.122218	0.21811
DOI: 10.1002/ijc.20529	2005	0.79	0.29	2.17	-0.235722	0.513419
DOI: 10.1002/ijc.23719	2008	0.84	0.64	1.11	-0.174353	0.140471
DOI: 10.1371/journal.pone.0260826	2022	2.35	1.21	4.60	0.854415	0.340672
DOI: 10.1002/cam4.1959	2019	1.03	0.96	1.10	0.0295588	0.0347276

## Sheet: Liver cancer
Overweight
Total
Study ID	Publication year	RR	Lci	Uci	lnrr	se
DOI: 10.1136/gutjnl-2016-313622	2018	1.57	1.01	2.45	0.451076	0.226056
DOI: 10.1002/ijc.23719	2008	1.04	0.96	1.13	0.0392207	0.0415917
DOI: 10.1002/ijc.23719	2008	1.14	0.97	1.35	0.131028	0.0843275
DOI: 10.1002/ijc.33305	2021	1.14	1.11	1.18	0.131028	0.0156006
DOI: 10.1002/ijc.30737	2017	1.70	1.32	2.2	0.530628	0.130313
DOI: 10.1158/0008-5472.CAN-16-0787	2016	1.17	1.05	1.30	0.157004	0.0544832
DOI: 10.1038/sj.bjc.6602819	2005	1.32	0.73	2.37	0.277632	0.300408
DOI: 10.1002/cam4.1959	2019	1.41	1.33	1.49	0.34359	0.0289789
Men
Study ID	Publication year	RR	Lci	Uci	lnrr	se
DOI: 10.1136/gutjnl-2016-313622	2018	1.57	1.01	2.45	0.451076	0.226056
DOI: 10.1002/ijc.23719	2008	1.04	0.96	1.13	0.0392207	0.0415917
DOI: 10.1002/ijc.33305	2021	1.09	1.05	1.13	0.0861777	0.0187315
DOI: 10.1158/0008-5472.CAN-16-0787	2016	1.24	1.08	1.42	0.215111	0.0698204
DOI: 10.1038/sj.bjc.6602819	2005	1.32	0.73	2.37	0.277632	0.300408
Women
Study ID	Publication year	RR	Lci	Uci	lnrr	se
DOI: 10.1002/ijc.23719	2008	1.14	0.97	1.35	0.131028	0.0843275
DOI: 10.1002/ijc.33305	2021	1.32	1.23	1.41	0.277632	0.0348407
DOI: 10.1158/0008-5472.CAN-16-0787	2016	1.03	0.85	1.24	0.0295588	0.0963343
DOI: 10.1002/cam4.1959	2019	1.41	1.33	1.49	0.34359	0.0289789
Obesity
Total
Study ID	Publication year	RR	Lci	Uci	lnrr	se
DOI: 10.1200/JCO.2005.11.726	2005	1.56	1.15	2.12	0.444686	0.156034
DOI: 10.1002/ijc.30187	2016	1.76	1.02	3.05	0.565314	0.279423
DOI: 10.1136/gutjnl-2016-313622	2018	3.59	1.85	6.99	1.27815	0.339106
DOI: 10.1002/ijc.23719	2008	1.63	1.27	2.10	0.48858	0.128296
DOI: 10.1002/ijc.23719	2008	1.39	1.00	1.94	0.329304	0.169053
DOI: 10.1038/s41416-022-01771-0	2022	1.89	1.80	1.98	0.636577	0.0243138
DOI: 10.1002/ijc.33305	2021	1.52	1.43	1.61	0.41871	0.0302448
DOI: 10.1002/ijc.30737	2017	2.06	1.49	2.84	0.722706	0.164548
DOI: 10.1038/s41598-018-36460-7	2019	1.01	0.82	1.23	0.00995033	0.103435
DOI: 10.1158/0008-5472.CAN-16-0787	2016	1.75	1.56	1.98	0.559616	0.0608191
DOI: 10.1002/cam4.1959	2019	1.77	1.59	1.96	0.57098	0.05337
Men
Study ID	Publication year	RR	Lci	Uci	lnrr	se
DOI: 10.1200/JCO.2005.11.726	2005	1.56	1.15	2.12	0.444686	0.156034
DOI: 10.1136/gutjnl-2016-313622	2018	3.59	1.85	6.99	1.27815	0.339106
DOI: 10.1002/ijc.23719	2008	1.63	1.27	2.10	0.48858	0.128296
DOI: 10.1038/s41416-022-01771-0	2022	1.83	1.73	1.93	0.604316	0.0279078
DOI: 10.1002/ijc.33305	2021	1.42	1.32	1.53	0.350657	0.0376622
DOI: 10.1158/0008-5472.CAN-16-0787	2016	1.88	1.61	2.18	0.631272	0.0773191
Women
Study	Publication year	RR	Lci	Uci	lnrr	se
DOI: 10.1002/ijc.30187	2016	1.76	1.02	3.05	0.565314	0.279423
DOI: 10.1002/ijc.23719	2008	1.39	1.00	1.94	0.329304	0.169053
DOI: 10.1038/s41416-022-01771-0	2022	1.97	1.80	2.15	0.678034	0.0453268
DOI: 10.1002/ijc.33305	2021	1.80	1.61	2.02	0.587787	0.0578733
DOI: 10.1158/0008-5472.CAN-16-0787	2016	1.56	1.27	1.90	0.444686	0.102765
DOI: 10.1002/cam4.1959	2019	1.77	1.59	1.96	0.57098	0.05337

## Sheet: Colorectal cancer
Overweight
Total
Study ID	Publication year	RR	Lci	Uci	lnrr	se
DOI: 10.1001/jamaoncol.2018.4280	2019	1.37	0.81	2.30	0.314811	0.266232
DOI: 10.1038/s41416-018-0121-y	2018	1.22	1.10	1.35	0.198851	0.0522435
DOI: 10.1002/ijc.21354	2006	1.17	0.80	1.71	0.157004	0.193785
DOI: 10.1002/ijc.21354	2006	1.27	0.82	1.97	0.239017	0.223593
DOI: 10.1007/s10552-005-3638-3	2005	1.15	1.12	1.18	0.139762	0.0133127
DOI: 10.1007/s10552-005-3638-3	2005	1.02	0.99	1.05	0.0198026	0.0150103
DOI: 10.1200/JCO.2012.48.4691	2013	1.11	0.95	1.29	0.10436	0.0780448
DOI: 10.1007/s10552-008-9141-x	2008	0.84	0.67	1.05	-0.174353	0.114609
DOI: 10.1007/s10552-008-9141-x	2008	0.93	0.71	1.22	-0.0725707	0.138097
DOI: 10.1038/s41416-018-0240-5	2018	1.12	1.01	1.25	0.113329	0.054386
DOI: 10.1002/ijc.28930	2014	0.96	0.66	1.41	-0.040822	0.193649
DOI: 10.1002/ijc.28930	2014	1.19	0.72	1.98	0.173953	0.258061
DOI: 10.1093/jnci/djr542	2012	1.42	1.14	1.78	0.350657	0.11367
DOI: 10.1002/cam4.1959	2019	1.21	1.17	1.25	0.19062	0.0168724
Men
Study ID	Publication year	RR	Lci	Uci	lnrr	se
DOI: 10.1038/s41416-018-0121-y	2018	1.21	1.07	1.37	0.19062	0.063049
DOI: 10.1002/ijc.21354	2006	1.17	0.80	1.71	0.157004	0.193785
DOI: 10.1007/s10552-005-3638-3	2005	1.15	1.12	1.18	0.139762	0.0133127
DOI: 10.1200/JCO.2012.48.4691	2013	1.19	0.96	1.48	0.173953	0.110425
DOI: 10.1007/s10552-008-9141-x	2008	0.84	0.67	1.05	-0.174353	0.114609
DOI: 10.1002/ijc.28930	2014	0.96	0.66	1.41	-0.040822	0.193649
Women
Study ID	Publication year	RR	Lci	Uci	lnrr	se
DOI: 10.1001/jamaoncol.2018.4280	2019	1.37	0.81	2.30	0.314811	0.266232
DOI: 10.1038/s41416-018-0121-y	2018	1.23	1.03	1.48	0.207014	0.0924702
DOI: 10.1002/ijc.21354	2006	1.27	0.82	1.97	0.239017	0.223593
DOI: 10.1007/s10552-005-3638-3	2005	1.02	0.99	1.05	0.0198026	0.0150103
DOI: 10.1200/JCO.2012.48.4691	2013	1.07	0.86	1.34	0.0676586	0.113136
DOI: 10.1007/s10552-008-9141-x	2008	0.93	0.71	1.22	-0.0725707	0.138097
DOI: 10.1038/s41416-018-0240-5	2018	1.12	1.01	1.25	0.113329	0.054386
DOI: 10.1002/ijc.28930	2014	1.19	0.72	1.98	0.173953	0.258061
DOI: 10.1093/jnci/djr542	2012	1.42	1.14	1.78	0.350657	0.11367
DOI: 10.1002/cam4.1959	2019	1.21	1.17	1.25	0.19062	0.0168724
Obesity
Total
Study ID	Publication year	RR	Lci	Uci	lnrr	se
DOI: 10.1002/ijc.30187	2016	1.03	0.76	1.39	0.0295588	0.154015
DOI: 10.1002/ijc.20529	2005	2.06	1.03	4.13	0.722706	0.354265
DOI: 10.1002/ijc.20529	2005	1.78	0.73	4.38	0.576613	0.457081
DOI: 10.1001/jamaoncol.2018.4280	2019	1.93	1.15	3.25	0.65752	0.265024
DOI: 10.1038/s41416-018-0121-y	2018	1.53	1.25	1.87	0.425268	0.102754
DOI: 10.1002/ijc.21354	2006	1.61	0.95	2.65	0.476234	0.261697
DOI: 10.1002/ijc.21354	2006	2.01	1.22	3.27	0.698135	0.251515
DOI: 10.1007/s10654-017-0254-y	2017	1.61	1.33	1.95	0.476234	0.0976149
DOI: 10.1007/s10552-005-3638-3	2005	1.40	1.32	1.48	0.336472	0.0291863
DOI: 10.1007/s10552-005-3638-3	2005	1.06	1.02	1.10	0.0582689	0.0192621
DOI: 10.1007/s10552-005-4573-z	2005	1.5	0.7	3.2	0.405465	0.387711
DOI: 10.1007/s10552-005-4573-z	2005	1.3	0.6	3.1	0.262364	0.418936
DOI: 10.1007/s10552-005-4573-z	2005	0.8	0.3	2.2	-0.223144	0.508273
DOI: 10.1007/s10552-005-4573-z	2005	1	0.4	2.7	0	0.487128
DOI: 10.1200/JCO.2012.48.4691	2013	1.24	1.04	1.47	0.215111	0.0882759
DOI: 10.1038/s41416-018-0240-5	2018	1.01	0.84	1.20	0.00995033	0.0909885
DOI: 10.1136/gutjnl-2014-309007	2016	2.50	1.58	3.95	0.916291	0.233748
DOI: 10.1002/ijc.28930	2014	1.65	0.87	3.11	0.500775	0.324971
DOI: 10.1002/ijc.28930	2014	1.10	0.44	2.78	0.0953102	0.470263
DOI: 10.1093/jnci/djr542	2012	1.61	1.22	2.13	0.476234	0.142161
DOI: 10.1158/0008-5472.CAN-12-2276	2013	1.52	1.19	1.93	0.41871	0.123359
DOI: 10.1093/annonc/mdr143	2012	1.24	1.06	1.44	0.215111	0.0781567
DOI: 10.1093/annonc/mdr143	2012	1.17	0.87	1.57	0.157004	0.150596
DOI: 10.1002/cam4.1959	2019	1.34	1.26	1.43	0.29267	0.0322864
Men
Study ID	Publication year	RR	Lci	Uci	lnrr	se
DOI: 10.1002/ijc.20529	2005	1.78	0.73	4.38	0.576613	0.457081
DOI: 10.1038/s41416-018-0121-y	2018	1.44	1.11	1.87	0.364643	0.133056
DOI: 10.1002/ijc.21354	2006	1.61	0.95	2.65	0.476234	0.261697
DOI: 10.1007/s10654-017-0254-y	2017	1.71	1.19	2.46	0.536493	0.185257
DOI: 10.1007/s10552-005-3638-3	2005	1.40	1.32	1.48	0.336472	0.0291863
DOI: 10.1007/s10552-005-4573-z	2005	1.5	0.7	3.2	0.405465	0.387711
DOI: 10.1007/s10552-005-4573-z	2005	1.3	0.6	3.1	0.262364	0.418936
DOI: 10.1200/JCO.2012.48.4691	2013	1.48	1.16	1.89	0.392042	0.12453
DOI: 10.1136/gutjnl-2014-309007	2016	2.50	1.58	3.95	0.916291	0.233748
DOI: 10.1002/ijc.28930	2014	1.65	0.87	3.11	0.500775	0.324971
DOI: 10.1158/0008-5472.CAN-12-2276	2013	1.30	0.83	2.03	0.262364	0.228154
DOI: 10.1093/annonc/mdr143	2012	1.24	1.06	1.44	0.215111	0.0781567
Women
Study ID	Publication year	RR	Lci	Uci	lnrr	se
DOI: 10.1002/ijc.30187	2016	1.03	0.76	1.39	0.0295588	0.154015
DOI: 10.1002/ijc.20529	2005	2.06	1.03	4.13	0.722706	0.354265
DOI: 10.1001/jamaoncol.2018.4280	2019	1.93	1.15	3.25	0.65752	0.265024
DOI: 10.1038/s41416-018-0121-y	2018	1.71	1.25	2.35	0.536493	0.161039
DOI: 10.1002/ijc.21354	2006	2.01	1.22	3.27	0.698135	0.251515
DOI: 10.1007/s10654-017-0254-y	2017	1.55	1.24	1.94	0.438255	0.114178
DOI: 10.1007/s10552-005-3638-3	2005	1.06	1.02	1.10	0.0582689	0.0192621
DOI: 10.1007/s10552-005-4573-z	2005	0.8	0.3	2.2	-0.223144	0.508273
DOI: 10.1007/s10552-005-4573-z	2005	1	0.4	2.7	0	0.487128
DOI: 10.1200/JCO.2012.48.4691	2013	1.03	0.80	1.33	0.0295588	0.129674
DOI: 10.1038/s41416-018-0240-5	2018	1.01	0.84	1.20	0.00995033	0.0909885
DOI: 10.1002/ijc.28930	2014	1.10	0.44	2.78	0.0953102	0.470263
DOI: 10.1093/jnci/djr542	2012	1.61	1.22	2.13	0.476234	0.142161
DOI: 10.1158/0008-5472.CAN-12-2276	2013	1.55	1.16	2.06	0.438255	0.146502
DOI: 10.1093/annonc/mdr143	2012	1.17	0.87	1.57	0.157004	0.150596
DOI: 10.1002/cam4.1959	2019	1.34	1.26	1.43	0.29267	0.0322864

## Sheet: Esophageal cancer
Overweight
Total
Study ID	Publication year	RR	Lci	Uci	lnrr	se
DOI: 10.1023/B:CACO.0000043434.21558.ea	2004	0.95	0.86	1.06	-0.0512933	0.0533397
DOI: 10.1023/B:CACO.0000043434.21558.ea	2004	0.69	0.58	0.82	-0.371064	0.0883358
DOI: 10.1002/ijc.23719	2008	0.79	0.63	0.99	-0.235722	0.115302
DOI: 10.1002/ijc.23719	2008	2.26	0.95	5.42	0.815365	0.444232
DOI: 10.1007/s10552-006-0023-9	2006	0.76	0.59	0.96	-0.274437	0.124186
DOI: 10.1007/s10552-010-9603-9	2010	2.09	0.84	5.15	0.737164	0.462589
DOI: 10.1111/cas.15805	2023	0.64	0.55	0.76	-0.446287	0.0825
Men
Study ID	Publication year	RR	Lci	Uci	lnrr	se
DOI: 10.1023/B:CACO.0000043434.21558.ea	2004	0.95	0.86	1.06	-0.0512933	0.0533397
DOI: 10.1002/ijc.23719	2008	0.79	0.63	0.99	-0.235722	0.115302
DOI: 10.1007/s10552-006-0023-9	2006	0.76	0.59	0.96	-0.274437	0.124186
DOI: 10.1007/s10552-010-9603-9	2010	2.09	0.84	5.15	0.737164	0.462589
Women
Study ID	Publication year	RR	Lci	Uci	lnrr	se
DOI: 10.1023/B:CACO.0000043434.21558.ea	2004	0.69	0.58	0.82	-0.371064	0.0883358
DOI: 10.1002/ijc.23719	2008	2.26	0.95	5.42	0.815365	0.444232
Obesity
Total
Study ID	Publication year	RR	Lci	Uci	lnrr	se
DOI: 10.1023/B:CACO.0000043434.21558.ea	2004	1.05	0.84	1.31	0.0487902	0.113362
DOI: 10.1023/B:CACO.0000043434.21558.ea	2004	0.64	0.50	0.82	-0.446287	0.126198
DOI: 10.1002/ijc.23719	2008	0.53	0.17	1.66	-0.634878	0.58132
DOI: 10.1002/ijc.23719	2008	2.44	0.51	11.7	0.891998	0.799218
DOI: 10.1007/s10552-006-0023-9	2006	1.14	0.76	1.73	0.131028	0.209836
DOI: 10.1111/cas.15805	2023	0.64	0.37	1.1	-0.446287	0.27795
Men
Study ID	Publication year	RR	Lci	Uci	lnrr	se
DOI: 10.1023/B:CACO.0000043434.21558.ea	2004	1.05	0.84	1.31	0.0487902	0.113362
DOI: 10.1002/ijc.23719	2008	0.53	0.17	1.66	-0.634878	0.58132
DOI: 10.1007/s10552-006-0023-9	2006	1.14	0.76	1.73	0.131028	0.209836
Women
Study ID	Publication year	RR	Lci	Uci	lnrr	se
DOI: 10.1023/B:CACO.0000043434.21558.ea	2004	0.64	0.50	0.82	-0.446287	0.126198
DOI: 10.1002/ijc.23719	2008	2.44	0.51	11.7	0.891998	0.799218
